# Supplementary material for: The Response of Lactococcus lactis to Membrane Protein Production
Source: PLoS One. 2011 Aug 31;6(8):e24060. doi: 10.1371/journal.pone.0024060 (PMC3164122; doi:10.1371/journal.pone.0024060)
Supplement: Table S1 — Transcriptome/Proteome analysis of L. lactis NZ9000 overproducing membrane proteins. Spreadsheet with all data (raw/filtered) from the transcriptomics and proteomics analysis of membrane protein production presented in this study. (XLSX) [file pone.0024060.s004.xlsx]

## Sheet: General information datasheets
General information about the sheets
Information for all sheets
	T = transcriptome data (including time dependent data for OpuA(H223A))
	MP = Membrane proteome data (is at 64 min.)
	SP = soluble proteome data (is at 64 min.)
	The 2500 ORF amplicons of L. lactis subsp. cremoris MG1363 as indicated in Kuipers et al 2002 (See below)
	The prediction of the number of transmembrane helices (# TMDs) is based on TMHMM predictions
	The meaning of the abbreviations of COG/KEGG anatotations are explained in sheet 9
Information per sheet
Number	General description	Detailed information
1	The significant up and down regulated genes/proteins from the transcriptome, membrane proteome and soluble proteome	shown ratio's are the ratios of sample over its control; cutoffs are defined in the Material and Methods per used technique.
2	General information about the membrane proteome analysis	-
3	Crude data of all proteins identified in the MP for OpuA(H223A) (no cutoffs applied)	the number of peptides (# peptides) that were used for the calculation of the listed ratios and the p-values are given. Calculation of the ratios and p-values are described in Material and Methods and log2-values were listed as well, since those were used further
4	Crude data of all proteins identified in the MP for StSUT1 and PS1Δ9 (no cutoffs applied)	same as sheet 3
5	peptide report for the proteins identified from 2D gel plugs for OpuA(H223A) vs opuAmRNA	For each 2D gel protein spot, the number of peptides that were identified were listed as well as the significance of spots (t-test values) and ratio of abundance as detailed in materials and methods were listed.
6	peptide report for the proteins identified from 2D gel plugs for pNZ8048 vs PS19 or StSUT1	Same as Sheet 5
7	Crude data of all genes identified in the transcriptome data OpuA(H223A)	Average ratios and p-values are given
8	Crude data of all genes identified in the transcriptome data PS1delta9	Natural logaritmic ratios of the different measurements are given (ratio_1 to 6), the number of time differences were observed (# obs), the mean ln-ratio and the (mean) log2-ratio and the p-value are given
9	Crude data of all genes identified in the transcriptome data StSUT1	same as sheet 6
10	Meaning of the abbreviations used for the COG/KEGG annotations	References for the COG and KEGG database are listed in M&M
References
1	Kuipers, O. P., de Jong, A., Baerends, R. J., van Hijum, S. A., Zomer, A. L., Karsens, H. A., den Hengst, C. D., Kramer, N. E., Buist, G., and Kok, J. (2002) Antonie Van Leeuwenhoek 82, 113-122

## Sheet: 1. all signif. data (cutoffs)
Accession nr.	Description	name	# TMDs	COG annotation	KEGG level2	T-OpuA* 0min	T-OpuA* 2min	T-OpuA* 8min	T-OpuA* 16min	T-OpuA* 32min	T-OpuA* 64min	T-PSEN1Δ9	T-StSut23	MP-OpuA*	MP-StSut23	MP-PSEN1Δ9	SP-OpuA*	SP-PSEN1Δ9	SP-StSut23
ampMG150030
ampMG150031
ampMG150032
ampMG150051
ampMG150055
ampMG150058
ampMG150072
ampMG150092
ampMG150096
ampMG150099
ampMG150102
ampMG150119
ampMG150239									-1.66887	-1.75534	-1.55255
ampMG150259
ampMG150284
ampMG150321											-1.57906
ampMG150323
ampMG150380								1.75429		7.8755	32.3856	6.16265
ampMG150380B								1.85937		6.26034	29.3909	6.51611	2.61304
ampMG2722
llmg_0001	chromosomal replication initiation proten	dnaA	0	L	R							1.70225	1.60809
llmg_0002	DNA polymerase subunt beta	dnaN	0	L	R,N							1.74003
llmg_0003	ATP-dependent nuclease subunt B	rexB	0	L	-						1.84506
llmg_0004	ATP-dependent nuclease subunit A	rexA	0	L	-						1.53671	3.06817	3.42805
llmg_0005	hypothetical protein	llmg_0005	0	S	-
llmg_0006	Putative HTH-type transcriptional regulator	llmg_0006	3	K	-
llmg_0007	translation-associated GTPase	llmg_0007	0	J	-
llmg_0008	Putative HTH-type transcriptional regulator	llmg_0008	1	K	-
llmg_0009	putative secreted protein	llmg_0009	0	V	-
llmg_0010	hypothetical protein	llmg_0010	0	0	-
llmg_0011	hypothetical protein	llmg_0011	0	F	-			1.78033	2.13922	2.54568	2.71644
llmg_0012	peptidyl-tRNA hydrolase	pth	0	J	U					2.01273	2.55779	3.43828	2.04546
llmg_0013	Transcription-repair coupling factor (TRCF)	mfd	0	LK	R				1.75999	2.04452	2.36814
llmg_0015	putative RNA binding protein	llmg_0015	0	J	-							1.8024			-1.67881
llmg_0016	hypothetical protein	llmg_0016	1	D	-						1.55935	1.90994				-1.54392
llmg_0017	putative RNA binding protein	llmg_0017	0	J	-
llmg_0018	similar to Beta-lactamase A	llmg_0018	1	V	S,B					1.55029	1.71408
llmg_0019	cell cycle protein mesJ	mesJ	0	D	D					1.59374	1.87213
llmg_0020	hypoxanthine phosphoribosyltransferase	hpt	0	F	N,X
llmg_0021	putative cell division protein	ftsH	2	O	D,F				1.81247	3.14045	4.29379
llmg_0021	putative cell division protein	ftsH	2	O	D,F				1.54873	3.55206	4.40108
llmg_0022	PTS system, mannitol-specific IIBC component	mtlA	10	G	M,C
llmg_0022	PTS system, mannitol-specific IIBC component	mtlA	10	G	M,C
llmg_0023	transcriptional regulator mtl operon mtlR	mtlR	0	K	T
llmg_0024	PTS system, mannitol-specific IIA component	mtlF	0	G	M,C
llmg_0025	mannitol-1-phosphate 5-dehydrogenase	mtlD	0	G	C
llmg_0028	hypothetical protein	ps128	0	0	-
llmg_0029	hypothetical protein	ps127	0	0	-
llmg_0030	Putative DNA primase	ps126	0	R	-
llmg_0032	hypothetical protein	ps124	0	0	-
llmg_0033	hypothetical protein	ps123	0	0	-
llmg_0034	hypothetical protein	ps122	0	0	-							-2.27427	-1.96595
llmg_0034	hypothetical protein	ps122	0	0	-							-2.74355	-1.83519
llmg_0034	hypothetical protein	ps122	0	0	-
llmg_0034	hypothetical protein	ps122	0	0	-
llmg_0035	Putative DNA binding protein	ps121	0	0	-
llmg_0036	hypothetical protein	ps120	0	0	-
llmg_0037	hypothetical protein	ps119	0	0	-
llmg_0038	hypothetical protein	ps118	0	K	-
llmg_0039	hypothetical protein	ps117	0	0	-								-2.33604
llmg_0039	hypothetical protein	ps117	0	0	-				1.88132	5.11807	10.7239
llmg_0040	phage repressor	ps116	0	0	-
llmg_0041	phage repressor	ps115	0	K	-				-1.52104				-1.75078
llmg_0042	hypothetical protein	ps114	0	0	-
llmg_0043	hypothetical protein	ps113	2	0	-				-1.57985	-1.78304	-1.7682
llmg_0044	hypothetical protein	ps112	0	0	-				-1.79083	-2.01524	-2.1867		-1.68605
llmg_0045	hypothetical protein	ps111	2	0	-				-1.93638	-1.61035	-1.52059
llmg_0046	hypothetical protein	ps110	0	0	-
llmg_0047	hypothetical protein	ps109	2	0	-
llmg_0048	Ps108 protein	ps108	0	0	-
llmg_0051	hypothetical protein, phage asociated	ps105	1	0	-					-1.58147	-2.01754
llmg_0052	hypothetical protein	ps104	0	0	-
llmg_0053	hypothetical protein phage associated	ps103	0	0	-
llmg_0055	phage integrase	ps101	0	L	-					-1.65669	-1.60107
llmg_0055	phage integrase	ps101	0	L	-
llmg_0056	hypothetical protein	llmg_0056	0	R	-
llmg_0057	hypothetical protein	llmg_0057	0	0	-
llmg_0059	putative secreted protein	llmg_0059	0	0	-
llmg_0060	hypothetical protein	llmg_0060	0	0	-
llmg_0061	putative acetyltransferase	llmg_0061	0	KR	-
llmg_0062	hypothetical protein	llmg_0062	1	S	-
llmg_0063	putative sulphate transporter	llmg_0063	10	P	M
llmg_0063	putative sulphate transporter	llmg_0063	10	P	M
llmg_0065	putative acetyltransferase, GNAT family	llmg_0065	0	R	A,B,L,X
llmg_0066	aromatic amino acid aminotransferase	araT	0	E	A
llmg_0067	DNA repair protein RecO	recO	0	L	R
llmg_0069	HTH-type transcriptional regulator Rgg family	llmg_0069	0	K	-
llmg_0070	putative permease	llmg_0070	10	GEPR	-					-2.67423	-2.01762
llmg_0071	dihydrolipoamide dehydrogenase	pdhD	0	C	A,C		1.60061
llmg_0071	dihydrolipoamide dehydrogenase	pdhD	0	C	A,C
llmg_0072	pyruvate dehydrogenase complex E2 component	pdhC	0	C	C							1.63132	2.01656	-1.65704
llmg_0073	pyruvate dehydrogenase E1 component beta subunit	pdhB	0	C	A,C									-1.59019	-1.58184
llmg_0074	pyruvate dehydrogenase E1 component alpha subunit	pdhA	0	C	A,C									-1.78523
llmg_0075	lipoate-protein ligase	lplL	0	H	V							1.90605
llmg_0076	glycerophosphodiester phosphodiesterase	llmg_0076	0	C	L
llmg_0077	putative phosphohydrolase	llmg_0077	0	R	-
llmg_0078	hypothetical protein	llmg_0078	3	0	-				1.68438
llmg_0079	tryptophanyl-tRNA synthetase II	trpS	0	J	U,A													-1.8867
llmg_0080	osmotically inducible protein C	osmC	0	O	F						1.56736	-2.04802
llmg_0081	putative amino-acid permease	llmg_0081	10	E	-
llmg_0083	fatty acid/phospholipid synthesis protein	plsX	0	I	-				1.82524
llmg_0084	putative hydrolase	llmg_0084	0	R	-
llmg_0085	Putative ABC transporter ATP binding protein	llmg_0085	0	R	-							2.01843
llmg_0085	Putative ABC transporter ATP binding protein	llmg_0085	0	R	-
llmg_0086	hypothetical protein	llmg_0086	2	S	-						1.56064
llmg_0087	putative short-chain type dehydrogenase	llmg_0087	0	IQR	-
llmg_0089	Putative HTH-type transcriptional regulator	llmg_0089	0	K	-								2.06406
llmg_0090	hypothetical protein	llmg_0090	4	0	-						1.64675	2.91535
llmg_0091	O-acetylhomoserine sulfhydrylase	cysD	0	E	A						-2.40143	-3.79062
llmg_0092	putative short-chain type dehydrogenase	llmg_0092	0	IQR	-						2.09685
llmg_0093	hypothetical protein	llmg_0093	0	T	-					-1.70838
llmg_0094	hypothetical protein	llmg_0094	0	0	-
llmg_0095	putative esterase	llmg_0095	0	R	-							2.2276
llmg_0096	putatve glyoxylase protein	llmg_0096	0	E	L,X						2.83004	2.15439	2.78349
llmg_0097	putative flavoprotein oxygenase	llmg_0097	0	R	-						2.26127		2.40644
llmg_0098	50S ribosomal protein L33	rpmG	0	J	U								-2.08972
llmg_0099	50S ribosomal protein L32	rpmF	0	J	U								-1.52634
llmg_0100	cation-transporting ATPase	cadA	6	P	-			1.66313	2.10805				2.19741
llmg_0100	cation-transporting ATPase	cadA	6	P	-								3.59214
llmg_0101	hypothetical protein	llmg_0101	7	S	-
llmg_0102	chromosome partitioning protein parA	parA	0	K	T
llmg_0103	recombination factor protein RarA	cshA	0	L	R
llmg_0103	recombination factor protein RarA	cshA	0	L	R
llmg_0104	acetyltransferase, GNAT family	llmg_0104	0	KR	A,B,L,X
llmg_0105	hypothetical protein	llmg_0105	0	0	-
llmg_0106	similar to ABC transporter (ATP-binding protein)	llmg_0106	0	R	-
llmg_0106	similar to ABC transporter (ATP-binding protein)	llmg_0106	0	R	-
llmg_0107	hypothetical protein	llmg_0107	0	0	-							2.11635	2.10537
llmg_0108	S-adenosylmethionine-dependent methyltransferase	llmg_0108	0	QR	-
llmg_0109	hypothetical protein	llmg_0109	0	0	-
llmg_0110	ribosomal protein L11 methyltransferase	prmA	0	J	U							1.9997	2.25476
llmg_0111	hypothetical protein	llmg_0111	0	S	U
llmg_0112	putative xylanase/chitin deacetylase	llmg_0112	1	G	-							1.83274	2.35006		1.82775
llmg_0113	GTP pyrophosphokinase	relA	0	TK	N
llmg_0113	GTP pyrophosphokinase	relA	0	TK	N
llmg_0114	glycosyl transferase, family 2	llmg_0114	2	M	C
llmg_0114	glycosyl transferase, family 2	llmg_0114	2	M	C
llmg_0115	D-tyrosyl-tRNA deacylase	dtd	0	J	U
llmg_0116	hypothetical protein	llmg_0116	5	S	-								1.75791
llmg_0117	hypothetical protein	llmg_0117	0	R	-					1.58676	1.51873		2.15897
llmg_0118	putative amino-acid transporter	ctrA	12	E	M
llmg_0119	putative Acyltransferase	llmg_0119	1	I	L
llmg_0120	transcriptional regulator, MarR family	rmaD	0	K	-						1.7141
llmg_0123	AcpD protein	acpD	0	I	-
llmg_0124	preprotein translocase subunit SecA	secA	0	U	F							1.76368		-1.59567
llmg_0125	phospho-2-dehydro-3-heoxyheptonate aldolase	aroF	0	E	A
llmg_0126	Phosphocarrier protein HPr	ptsH	0	G	M												1.97
llmg_0127	phosphoenolpyruvate-protein phosphotransferase	ptsI	0	G	M					1.58927	1.56311						1.75
llmg_0128	hypothetical protein	llmg_0128	0	S	-
llmg_0129	hypothetical protein	llmg_0129	0	0	-
llmg_0130	hypothetical protein	llmg_0130	1	R	-
llmg_0131	hypothetical protein	llmg_0131	0	0	-
llmg_0131	hypothetical protein	llmg_0131	0	0	-
llmg_0132	Small Multidrug Resistance protein	sugE	4	P	M
llmg_0132	Small Multidrug Resistance protein	sugE	4	P	M					1.55081	1.65244
llmg_0133	multidrug resistance protein	blt	12	GEPR	M
llmg_0134	bactoprenol glucosyl transferase	llmg_0134	2	M	C
llmg_0135	hypothetical protein	llmg_0135	10	0	-
llmg_0135	hypothetical protein	llmg_0135	10	0	-
llmg_0136	putative sensor protein kinase	llmg_0136	0	T	-
llmg_0136	putative sensor protein kinase	llmg_0136	0	T	-
llmg_0137	Permeases	llmg_0137	10	0	-
llmg_0137	Permeases	llmg_0137	10	0	-
llmg_0138	ArgG protein	argG	0	E	A
llmg_0139	ArgH protein	argH	0	E	A
llmg_0140	multidrug resistance efflux pump	pmrB	9	GEPR	M
llmg_0141	Putative Transcriptional regulator	llmg_0141	0	K	-
llmg_0142	ribonuclease P	rnpA	0	J	U							1.58586
llmg_0143	preprotein translocase subunit	llmg_0143	3	U	F
llmg_0144	hypothetical protein	llmg_0144	0	R	D
llmg_0145	50S ribosomal protein L34	rpmH	0	J	U
llmg_0146	aryl-alcohol dehydrogenase	llmg_0146	0	R	-						-1.60467
llmg_0147	lambda repressor-like, DNA-binding	llmg_0147	0	K	-
llmg_0148	hypothetical protein	llmg_0148	0	0	-						1.58838
llmg_0149	hypothetical protein	llmg_0149	5	R	-
llmg_0150	hypothetical protein	llmg_0150	0	S	-							2.00462	1.80676
llmg_0151	putative Hollyday junction resolvase	llmg_0151	0	L	R
llmg_0152	hypothetical protein	llmg_0152	0	S	-
llmg_0153	hypothetical protein	llmg_0153	5	S	-
llmg_0154	carbonyl reductase cbr	cbr	0	IQR	L
llmg_0155	hypothetical protein	llmg_0155	0	S	-
llmg_0156	oxidoreductase dltE	dltE	0	M	-
llmg_0157	similar to transcriptional regulator	tetR	0	K	-
llmg_0158	GlgB protein	glgB	0	G	C
llmg_0158	GlgB protein	glgB	0	G	C
llmg_0159	hypothetical protein	llmg_0159	0	0	-
llmg_0160	Oxygen-insensitive NAD(P)H nitroreductase	llmg_0160	0	C	-
llmg_0161	Putative HTH-type transcriptional regulator	llmg_0161	0	K	-
llmg_0162	hypothetical protein	llmg_0162	1	M	-
llmg_0163	transcriptional regulator	epsR	0	K	-
llmg_0164	queuine tRNA-ribosyltransferase	tgt	0	J	U			1.52055	1.63385	2.09519	2.03684
llmg_0165	hypothetical protein	llmg_0165	4	S	-				1.67987	2.23243	3.3903	2.52421
llmg_0165	hypothetical protein	llmg_0165	4	S	-				1.58773	2.68438	5.92816
llmg_0167	hypothetical protein	llmg_0167	0	R	-						1.97643
llmg_0168	deoxyribonuclease	llmg_0168	1	0	R									-2.19053
llmg_0169	hypothetical protein	llmg_0169	3	0	-					4.75305	9.32892	6.05777
llmg_0170	hypothetical protein	llmg_0170	8	0	-
llmg_0171	aminotransferase AlaT	aspC	0	E	-
llmg_0172	transcriptional repressor CodY	codY	0	K	T					-1.54749				-1.90962
llmg_0173	hypothetical protein	llmg_0173	0	0	-
llmg_0174	aspartyl/glutamyl-tRNA amidotransferase subunit C	gatC	0	J	U,A
llmg_0175	amidase	gatA	0	J	U,A
llmg_0175	amidase	gatA	0	J	U,A
llmg_0176	aspartyl/glutamyl-tRNA amidotransferase subunit B	gatB	0	J	U,A
llmg_0177	amidase	llmg_0177	0	J	A,X						-1.52558
llmg_0178	Damage-inducible protein DinF	dinF	11	V	-
llmg_0180	cold shock-like protein cspE	cspE	0	K	T								-1.81045
llmg_0181	5-formyltetrahydrofolate cyclo-ligase family protein	llmg_0181	0	H	V
llmg_0182	Rhomboid-related protein 1	llmg_0182	6	R	-
llmg_0183	hypothetical protein	llmg_0183	0	0	-						-1.5836	-1.61959
llmg_0184	putative Lactoylglutathione lyase	llmg_0184	0	E	C
llmg_0185	acetyltransferase, GNAT family	llmg_0185	0	R	A,B,L,X
llmg_0186	hypothetical protein	llmg_0186	0	S	-
llmg_0187	Cellobiose-specific PTS system IIC component	celB	8	G	M
llmg_0188	hypothetical protein	llmg_0188	0	0	-
llmg_0190	Beta-glucosidase A	bglS	0	G	A,C
llmg_0191	deoxyuridine 5'-triphosphate nucleotidohydrolase	dut	0	F	N
llmg_0192	5'-nucleotidase precursor	llmg_0192	0	F	V,N								1.71332
llmg_0193	hypothetical protein	llmg_0193	0	S	-							2.27044	1.85884
llmg_0194	hypothetical protein	llmg_0194	0	R	U				2.0066	1.64296	1.76054	2.58784	2.28887
llmg_0195	putative NADH dehydrogenase	llmg_0195	0	C	-
llmg_0196	prenyl transferase	llmg_0196	0	H	L													-1.6035
llmg_0197	1,4-dihydroxy-2-naphthoate octaprenyltransferase	menA	7	H	V
llmg_0198	hypothetical protein	llmg_0198	11	R	-
llmg_0199	ferrous iron transport protein B homolog	feoB	12	P	M
llmg_0199	ferrous iron transport protein B homolog	feoB	12	P	M
llmg_0200	ferrous iron transport protein A	feoA	0	P	M				-1.70622
llmg_0201	methionine sulfoxide reductase B	msrB	0	O	F
llmg_0202	predicted kinase related to dihydroxyacetone kinase	llmg_0202	0	R	-
llmg_0203	hypothetical protein	llmg_0203	0	S	-
llmg_0204	50S ribosomal protein L28	rpmB	0	J	U
llmg_0205	hypothetical protein	llmg_0205	4	S	-
llmg_0206	glucose-1-phosphate thymidylyltransferase	rmlA	0	M	P,B,C								3.3797
llmg_0207	dTDP-4-keto-6-deoxyglucose-3,5-epimerase	rmlC	0	M	P,B,C							1.92407	2.01652
llmg_0208	hypothetical protein	llmg_0208	0	0	-							2.37415	2.91204
llmg_0209	dTDP-glucose 4,6-dehydratase	rmlB	0	M	P,B,C								1.73408
llmg_0210	dTDP-4-dehydrorhamnose reductase	rmlD	0	M	P,B,C								2.09781					-2.228	-2.5181
llmg_0211	Rhamnosyltransferase RgpA	rgpA	0	M	C					1.59582
llmg_0212	Rhamnosyltransferase RgpB	rgpB	0	M	C
llmg_0213	capsule polysaccharide export inner-membrane protein RgpC	rgpC	6	GM	M							2.04456	2.38281
llmg_0214	Polysaccharide ABC transporter ATP-binding protein RgpD	rgpD	0	GM	M							2.56576	2.71308
llmg_0214	Polysaccharide ABC transporter ATP-binding protein RgpD	rgpD	0	GM	M
llmg_0215	hypothetical protein	llmg_0215	9	S	-							3.17207	2.25883		1.78091
llmg_0216	Glycosyltransferase RgpE	rgpE	0	M	-							2.49848		-1.73977
llmg_0217	alpha-L-Rha alpha-1,2-L-rhamnosyltransferase RgpF	rgpF	0	M	-
llmg_0218	putative glycosyl transferase	llmg_0218	0	M	-							1.50224	2.09401
llmg_0219	hypothetical protein	llmg_0219	3	0	-
llmg_0220	putative glycosyl transferase	llmg_0220	0	M	-							1.60216	1.69792
llmg_0221	similar to glycosyl transferase	llmg_0221	0	M	C
llmg_0222	hypothetical protein	wefC	0	0	-						-1.57143		2.16823
llmg_0223	hypothetical protein	llmg_0223	0	M	-
llmg_0224	Glf1 protein	glf1	0	M	-						-1.57957		1.79532
llmg_0225	Putative O-antigen transporter	rfbX	13	R	-					-1.53623	-1.97864
llmg_0226	possible surface protein	llmg_0226	2	M	-					-1.52038	-1.97378		2.06088
llmg_0227	hypothetical protein	llmg_0227	7	S	-						-2.25731	1.56241	1.5804
llmg_0228	hypothetical protein	llmg_0228	4	0	-					-1.634	-2.14355
llmg_0229	hypothetical protein	llmg_0229	0	M	-
llmg_0230	inositol-5-monophosphate dehydrogenase	guaB	0	FR	N,X					-1.8382
llmg_0231	hypothetical protein	llmg_0231	0	R	-
llmg_0232	hypothetical protein	llmg_0232	0	LR	-
llmg_0233	GTP-binding protein hflX	hflX	0	R	-
llmg_0234	putative secreted protein	llmg_0234	1	0	-
llmg_0235	hypothetical protein	llmg_0235	0	J	U
llmg_0236	nicotinate-nucleotide adenylyltransferase	nadD1	0	H	V
llmg_0237	putative hydrolase	llmg_0237	0	H	-
llmg_0238	hypothetical protein	llmg_0238	0	KR	A,B,L,X								2.05841
llmg_0239	hypothetical protein	llmg_0239	0	S	-									-1.81559
llmg_0240	hypothetical protein	llmg_0240	0	QR	-
llmg_0241	putative nucleotidyltransferase	llmg_0241	0	R	-					-1.56406
llmg_0242	hypothetical protein	llmg_0242	0	S	-							-2.55279
llmg_0244	uracil-DNA glycosylase	ung	0	L	R
llmg_0245	putative zinc-binding dehydrogenase	llmg_0245	1	CR	-
llmg_0246	hypothetical protein	llmg_0246	0	MG	-
llmg_0247	putative UDP-glucose 4-epimerase	llmg_0247	0	MG	C
llmg_0248	transcriptional regulator, TetR family	llmg_0248	0	K	-
llmg_0249	putative transporter	llmg_0249	14	GEPR	-
llmg_0250	transcriptional regulator, MerR family	rmeC	0	K	-
llmg_0251	30S ribosomal protein S21	rpsU	0	J	U									-1.76727	-1.77437
llmg_0252	hypothetical protein	llmg_0252	0	R	-
llmg_0253	phosphoglycerate kinase	pgk	0	G	C,E
llmg_0254	cryptic haloacid dehalogenase 1	hadL	0	R	X					-4.4937
llmg_0255	dihydroxyacetone kinase DhaK	dhaK	0	G	L
llmg_0257	dihydroxyacetone kinase DhaM	dhaM	0	G	L
llmg_0258	hypothetical protein	llmg_0258	0	S	-
llmg_0260	PepDA protein	pepDA	0	E	-
llmg_0262	ABC transporter permease protein	llmg_0262	6	V	M
llmg_0263	putative methyltransferase	llmg_0263	0	R	-
llmg_0264	fructose-bisphosphatase	fbp	0	G	C,E
llmg_0264	fructose-bisphosphatase	fbp	0	G	C,E
llmg_0265	putative flavoprotein	llmg_0265	0	R	-
llmg_0266	putative sugar kinase	llmg_0266	0	G	-											-1.59847
llmg_0267	hypothetical protein	llmg_0267	0	R	-
llmg_0268	ABC transporter ATP binding protein	llmg_0268	6	V	M
llmg_0269	ABC transporter ATP-binding and permease protein	llmg_0269	3	V	M
llmg_0270	hypothetical protein	llmg_0270	1	S	-									-1.59947
llmg_0271	oxidoreductase, Gfo/Idh/MocA family	llmg_0271	0	R	A,C,L,X
llmg_0272	hypothetical protein	llmg_0272	0	0	-
llmg_0273	S-ribosylhomocysteinase	luxS	0	T	A
llmg_0274	hypothetical protein	llmg_0274	0	0	-				1.66813	1.79703
llmg_0276	oxidoreductase, aldo/keto reductase family	llmg_0276	0	R	-
llmg_0277	amidase	llmg_0277	0	Q	-
llmg_0278	hypothetical protein	llmg_0278	0	0	-				1.55418
llmg_0279	hypothetical protein	llmg_0279	0	0	-
llmg_0280	N-acetylglucosaminidase	acmA	1	MNU	-					-1.8268	-2.27821
llmg_0281	anaerobic ribonucleoside triphosphate reductase	llmg_0281	0	F	N					-2.30696	-2.28455		-2.09315
llmg_0282	anaerobic ribonucleoside-triphosphate reductase activating protein	nrdG	0	O	F		1.66187			-1.60432	-1.74816	-2.97884
llmg_0283	hypothetical protein	llmg_0283	0	0	-
llmg_0284	hypothetical protein	llmg_0284	3	0	-					-1.64729	-1.93619			-2.71261
llmg_0286	putative secreted protein	llmg_0286	0	0	-						-1.97846
llmg_0287	putative cobalt ABC transporter ATP binding protein	cbiO3	0	P	M										-1.88408	-1.85185
llmg_0288	putative cobalt ABC transporter ATP binding protein	cbiO2	0	P	M										-1.66582	-1.59134
llmg_0289	putative cobalt ABC transporter permease protein	cbiQ2	5	P	M
llmg_0290	hypothetical protein	llmg_0290	0	OC	-						-1.52318
llmg_0291	2,3,4,5-tetrahydropyridine-2-carboxylate N-succinyltransferase	dapD	0	E	A
llmg_0292	putative hippurate hydrolase	hipO1	0	R	A
llmg_0293	endo-1,4-beta-xylanase D	xynD	1	G	-						-1.87314
llmg_0294	hypothetical protein	llmg_0294	0	0	-									-4.5204
llmg_0295	hypothetical protein	llmg_0295	11	0	-
llmg_0295	hypothetical protein	llmg_0295	11	0	-
llmg_0295	hypothetical protein	llmg_0295	11	0	-
llmg_0296	30S ribosomal protein S4	rpsD	0	J	U							-1.65519			-1.71924
llmg_0297	transcription accessory protein TEX	tex	0	K	-							1.59305
llmg_0297	transcription accessory protein TEX	tex	0	K	-
llmg_0298	hypothetical protein	llmg_0298	0	S	-
llmg_0299	adenosine deaminase	add	0	F	N
llmg_0300	hypothetical protein	llmg_0300	0	0	-					-1.61648
llmg_0301	transcriptional regulator, MerR family	llmg_0301	0	K	-					-2.09124
llmg_0302	Putative Zn-dependent hydrolase	llmg_0302	0	R	-								1.64615
llmg_0302	Putative Zn-dependent hydrolase	llmg_0302	0	R	-
llmg_0304	hypothetical protein	llmg_0304	0	S	-
llmg_0305	hypothetical protein	llmg_0305	0	0	-
llmg_0306	Putative O-sialoglycoprotein endopeptidase	llmg_0306	0	O	-
llmg_0307	ribosomal-protein-alanine N-acetyltransferase	llmg_0307	0	R	U							1.58497	1.98516
llmg_0308	Ribosomal-protein-alanine acetyltransferase	rimI2	0	R	U
llmg_0309	O-sialoglycoprotein endopeptidase	gcp	0	O	-								1.70949
llmg_0310	hypothetical protein	llmg_0310	0	0	-
llmg_0311	hypothetical protein	llmg_0311	0	0	-						-1.87304
llmg_0312	phosphonate ABC transporter, phosphonate-binding protein phnD	phnD	0	P	M						-1.5424
llmg_0312	phosphonate ABC transporter, phosphonate-binding protein phnD	phnD	0	P	M
llmg_0313	phosphonates import ATP-binding protein phnC	phnC	0	P	M						-1.88137
llmg_0314	phosphonate transport system permease protein phnB	phnB	6	P	M						-2.6186
llmg_0315	Phosphonate ABC transporter permease protein	llmg_0315	6	P	M						-2.69003
llmg_0316	2',3'-cyclic-nucleotide 2'-phosphodiesterase	cpdC	0	F	N						-2.16007
llmg_0317	hypothetical protein	llmg_0317	0	0	-
llmg_0318	thiol peroxidase	tpx	0	O	F
llmg_0319	PepN protein	pepN	0	E	A
llmg_0319	PepN protein	pepN	0	E	A
llmg_0320	multidrug-efflux transporter protein	napC	11	GEPR	M							1.52444
llmg_0321	transcriptional regulator, MarR family	napB	0	K	-
llmg_0322	cation transporter	llmg_0322	4	P	-							1.81972
llmg_0323	transcriptional regulator, PadR-like family	llmg_0323	0	K	-
llmg_0324	multidrug resistance protein C	lmrC	6	V	M					2.07296	1.73624	1.67761
llmg_0325	multidrug resistance protein D	lmrD	6	V	M					1.95566	1.84581		1.5466
llmg_0326	UDP-N-acetylglucosamine 1-carboxyvinyltransferase	murA1	0	M	C				1.55062	1.55271
llmg_0327	hypothetical protein	llmg_0327	0	S	-
llmg_0328	hypothetical protein	llmg_0328	0	0	-			5.52493
llmg_0329	ABC transporter ATP binding and permease protein	llmg_0329	5	V	M
llmg_0330	putative permease protein	llmg_0330	8	GEPR	-
llmg_0332	putative biotin synthesis protein	llmg_0332	6	R	-						-2.32577	-5.59208	-3.11161
llmg_0333	hypothetical protein	llmg_0333	0	S	-
llmg_0334	hypothetical protein	llmg_0334	6	S	-
llmg_0335	D-methionine-binding lipoprotein plpA precursor	plpA	1	P	M								-4.389
llmg_0335	D-methionine-binding lipoprotein plpA precursor	plpA	1	P	M
llmg_0336	D-methionine-binding lipoprotein plpB precursor	plpB	1	P	M						-2.06295		-5.73402
llmg_0338	D-methionine-binding lipoprotein plpC precursor	plpC	1	P	M						-1.57719	-8.70677	-5.33019
llmg_0338	D-methionine-binding lipoprotein plpC precursor	plpC	1	P	M							-11.5237
llmg_0339	acetoin(diacetyl)reductase	dar	0	IQR	C					-1.50329	-1.78539	-2.76967	-4.38984
llmg_0340	D-methionine-binding lipoprotein plpD precursor	plpD	1	P	M
llmg_0341	amino acid ABC transporter ATP binding protein	llmg_0341	0	P	M
llmg_0342	amino acid ABC transporter permease protein	llmg_0342	5	P	M							-3.14465	-1.76088
llmg_0343	hypothetical protein	llmg_0343	5	S	-								-1.63446
llmg_0344	putative cobalt ABC transporter ATP-binding protein	cbiO	0	P	M
llmg_0344	putative cobalt ABC transporter ATP-binding protein	cbiO	0	P	M
llmg_0345	putative cobalt ABC transporter permease protein	cbiQ	5	P	M
llmg_0346	ferrichrome ABC transporter fhuC	fhuC	0	PH	M					-1.87076		-2.04239
llmg_0347	ferrichrome ABC transporter permease protein	fhuB	9	P	M
llmg_0348	ferrichrome ABC transporter permease protein	fhuG	9	P	M
llmg_0349	ferrichrome ABC transporter substrate binding protein	fhuD	0	P	M					-1.76127					1.59667	1.5779
llmg_0350	HTH-type transcriptional regulator fhuR	fhuR	0	K	-
llmg_0350	HTH-type transcriptional regulator fhuR	fhuR	0	K	-
llmg_0351	putative arabinose efflux permease	araJ	12	G	M
llmg_0352	oxidoreductase, aldo/keto reductase family	llmg_0352	0	R	-
llmg_0353	putative transcription regulator	llmg_0353	0	K	-
llmg_0354	putative glyoxylase	llmg_0354	0	E	-
llmg_0355	phosphoglycerate mutase	pmg	0	G	C								1.83045
llmg_0356	alkyl hydroperoxide reductase subunit C	ahpC	0	O	F									-1.69171
llmg_0357	alkyl hydroperoxide reductase subunit F	ahpF	0	O	F
llmg_0358	penicillin-binding protein 2B	pbp2B	1	M	L					1.53849
llmg_0358	penicillin-binding protein 2B	pbp2B	1	M	L
llmg_0359	Recombination protein recR	recR	0	L	R							-1.61693
llmg_0360	D-alanyl-alanine synthetase A	ddl	0	M	A,G
llmg_0361	UDP-N-acetylmuramoylalanyl-D-glutamyl-2,6- diaminopimelate--D-alanyl-D-alanine ligase	murF	0	M	A,G					-1.67032
llmg_0362	dipeptide-binding protein precursor	dppA	0	E	M
llmg_0364	dipeptide transport system permease protein dppB	dppB	6	EP	M
llmg_0365	dipeptide transport system permease protein dppC	dppC	5	EP	M
llmg_0366	dipeptide transport ATP-binding protein dppD	dppD	0	EP	M
llmg_0367	dipeptide transport ATP-binding protein dppF	dppF	0	E	M
llmg_0368	peptide chain release factor 3	prfC	0	J	U									-1.97828
llmg_0369	ATP-dependent RNA helicase	rheA	0	LKJ	R
llmg_0369	ATP-dependent RNA helicase	rheA	0	LKJ	R
llmg_0371	GTP-binding protein Era	era	0	R	-							-2.03985	-1.94608
llmg_0372	asparagine synthetase B	asnB	0	E	A,E
llmg_0373	formamidopyrimidine-DNA glycosylase	fpg	0	L	R
llmg_0374	recombinase A	recA	0	L	R
llmg_0374	recombinase A	recA	0	L	R
llmg_0375	amino acid permease	llmg_0375	12	E	M
llmg_0376	amino acid permease	llmg_0376	12	E	M					1.52538
llmg_0377	hypothetical protein	llmg_0377	0	S	-								-1.61113
llmg_0378	hypothetical protein	llmg_0378	0	S	-
llmg_0379	hypothetical protein	llmg_0379	0	0	-
llmg_0380	hypothetical protein	llmg_0380	0	S	-
llmg_0381	hypothetical protein	llmg_0381	8	S	-
llmg_0382	putative GTP pyrophosphokinase	llmg_0382	0	S	N
llmg_0383	inorganic polyphosphate/ATP-NAD kinase	ppnK	0	G	V
llmg_0384	ribosomal large subunit pseudouridine synthase	rluE	0	J	U
llmg_0385	peptidyl-prolyl cis-trans isomerase, cyclophilin-type	ppiA	1	O	F									-1.71861
llmg_0386	Amino-acid permease lysQ	lysQ	12	E	-				1.79333	1.87774	2.25697		6.59073		1.74693
llmg_0387	hypothetical protein	llmg_0387	0	R	-							2.25823
llmg_0388	thiamine biosynthesis lipoprotein apbE precursor	apbE	0	H	-								3.78099
llmg_0389	lysyl-tRNA synthetase	lysS	0	J	U,A
llmg_0390	transcriptional regulator, LysR family	rlrG	0	K	-				1.75065	2.1291	1.71802
llmg_0391	hypothetical protein	llmg_0391	9	S	-
llmg_0392	L-lactate dehydrogenase	ldhB	0	C	A,C
llmg_0393	transcriptional regulator, LysR family	rlrD	0	K	-
llmg_0394	putative permease protein	llmg_0394	10	P	M
llmg_0395	thiamine biosynthesis protein thiI	thiI	0	H	V
llmg_0396											1.58243
llmg_0396
llmg_0397	NAD(P)H dehydrogenase (quinone)	llmg_0397	0	I	-				1.71953		1.90164
llmg_0398	hypothetical protein	llmg_0398	0	O	-
llmg_0399	Na+/H+ antiporter	nha	12	P	M					1.66743		2.15637
llmg_0399	Na+/H+ antiporter	nha	12	P	M
llmg_0400	hypothetical protein	llmg_0400	0	0	-					1.5175	1.52983
llmg_0400	hypothetical protein	llmg_0400	0	0	-
llmg_0401	tyrosyl-tRNA synthetase	tyrS	0	J	U,A
llmg_0402	Penicillin-binding protein 1B	pbp1B	1	M	-
llmg_0403	Glutamyl-aminopeptidase	pepA	0	G	-
llmg_0405	putative secreted protein	llmg_0405	0	0	-
llmg_0406	Thioredoxin H-type	trxH	0	OC	-
llmg_0407	Phenylalanyl-tRNA synthetase beta chain	pheT	0	R	-								1.7535
llmg_0408	NADH oxidase	noxE	0	R	-							-1.5815
llmg_0409	single-strand DNA-binding protein	ssbA	0	L	R
llmg_0410	co-chaperonin GroES	groES	0	O	F					4.46586	7.6987	4.90015
llmg_0411	chaperonin GroEL	groEL	0	O	F				2.60654	4.1513	4.97867	2.88965
llmg_0412	Ribonuclease Z	vicX	0	R	U					-1.7122	-1.84646	-2.04907	-1.53785
llmg_0413	sensor histidine kinase	kinC	2	T	S
llmg_0413	sensor histidine kinase	kinC	2	T	S
llmg_0414	two-component system regulator	llrC	0	TK	S
llmg_0415	thymidylate kinase	tdk	0	F	N							1.63846
llmg_0416	DNA polymerase III subunit delta'	holB	0	L	R,N							1.68835
llmg_0417	hypothetical protein	llmg_0417	0	S	-								1.54745
llmg_0418	DNA replication intiation control protein YabA	llmg_0418	0	S	-
llmg_0419	hypothetical protein	llmg_0419	0	R	-							1.58603
llmg_0420	hypothetical protein	llmg_0420	0	0	-
llmg_0421	daunorubicin resistance transmembrane protein	drrB	6	V	M
llmg_0422	hypothetical protein	llmg_0422	0	V	-
llmg_0423	daunorubicin resistance ABC transporter ATP-binding subunit	drrA	0	V	M
llmg_0424	transcriptional regulator	llmg_0424	0	K	-
llmg_0425	Mvk protein	mvk	0	I	L					1.62813
llmg_0425	Mvk protein	mvk	0	I	L					1.55822
llmg_0426	diphosphomevalonate decarboxylase	mvaD	0	I	L
llmg_0427	phosphomevalonate kinase	llmg_0427	0	I	L
llmg_0427	phosphomevalonate kinase	llmg_0427	0	I	L
llmg_0428	isopentenyl pyrophosphate isomerase	fni	0	C	B,L
llmg_0429	SodA protein	sodA	0	P	-							-2.02678
llmg_0430	carbon starvation protein A	cstA	16	T	-
llmg_0430	carbon starvation protein A	cstA	16	T	-
llmg_0431	putative acyl carrier protein phosphodiesterase 2	llmg_0431	0	I	-
llmg_0432	similar to transcription regulator	llmg_0432	0	K	-					1.56421
llmg_0433	ATP-dependent RNA helicase	rheB	0	LKJ	-							1.62594	1.59257
llmg_0434	SanA protein homolog	llmg_0434	1	S	-							1.66767	1.62445
llmg_0435	Putative HTH-type transcriptional regulator	hexR	0	K	-
llmg_0437	PTS system, IIB component	ptcB	0	G	M						-2.58377	-3.54906
llmg_0438	PTS system, cellobiose-specific IIA component	ptcA	1	G	M						-3.2049
llmg_0439	transcriptional regulator, LacI family	llmg_0439	0	K	-						-2.29973
llmg_0440	cellobiose-specific PTS system IIC component	ptcC	10	G	M								1.56636
llmg_0441	6-phospho-beta-glucosidase	celA	0	G	C
llmg_0443	hypothetical protein	llmg_0443	0	0	-
llmg_0444	NAD-dependent DNA ligase LigA	ligA	0	L	R
llmg_0445	putative lipid kinase	llmg_0445	0	IR	-
llmg_0446	multiple sugar-binding transport ATP-binding protein	msmK	0	G	M
llmg_0447	NifJ protein	nifJ	0	C	C,E				1.70623	1.92168
llmg_0448	hypothetical protein	llmg_0448	3	S	-									-1.54407
llmg_0449	hypothetical protein	llmg_0449	1	S	-							3.2341	1.71612
llmg_0450	hypothetical protein	llmg_0450	0	S	-							2.05337	1.59999
llmg_0451	putative phospho-sugar mutase	femD	0	G	B,C							1.70358	2.39407
llmg_0452	trehalose operon transcriptional repressor	treR	0	K	T
llmg_0453	similar to sucrose-specific PTS enzyme IIABC	llmg_0453	0	G	M
llmg_0454	putative beta-glucosides-specific IIBC component	llmg_0454	10	G	M							-2.78018
llmg_0455	putative trehalose/maltose hydrolase	trePP	0	G	C
llmg_0455	putative trehalose/maltose hydrolase	trePP	0	G	C
llmg_0456	beta-phosphoglucomutase	pgmB	0	R	C
llmg_0457	lipase/esterase (putative)	llmg_0457	0	I	-
llmg_0458	Glucosyltransferase-I precursor	llmg_0458	2	0	S,C						2.29137
llmg_0459	hypothetical protein	llmg_0459	0	R	-
llmg_0460	hypothetical acetyltransferase	llmg_0460	0	KR	A,B,L,X
llmg_0461	transcription regulator	lytR	1	K	-						-1.70834
llmg_0462	tRNA pseudouridine synthase A	truA	0	J	U
llmg_0463	phosphomethylpyrimidine kinase	thiD2	0	H	V
llmg_0464	Hypothetical protein in GAPDH 3'region	llmg_0464	4	S	-
llmg_0465	hypothetical protein	llmg_0465	0	S	-
llmg_0466	putative aminotransferase	aspC	0	E	-
llmg_0467	CTP synthetase	pyrG	0	F	N					-1.59055	-2.31685						1.58
llmg_0467	CTP synthetase	pyrG	0	F	N						-2.15327						1.58
llmg_0468	hypothetical protein	llmg_0468	2	0	-
llmg_0469	hypothetical protein	llmg_0469	0	0	-
llmg_0470	hypothetical protein	llmg_0470	0	0	-
llmg_0471	hypothetical protein	llmg_0471	0	0	-
llmg_0472	hypothetical protein	llmg_0472	0	0	-								2.65801
llmg_0473	hypothetical protein	llmg_0473	0	0	-							-1.62208
llmg_0473	hypothetical protein	llmg_0473	0	0	-
llmg_0474	hypothetical protein	llmg_0474	2	0	-
llmg_0475	Malate/lactate dehydrogenase	llmg_0475	0	C	A,C,L,X
llmg_0476	hypothetical protein	llmg_0476	2	S	-					-1.84505	-2.23254
llmg_0477	hypothetical protein	llmg_0477	2	0	-								-1.97658
llmg_0478	nucleoside deoxyribosyltransferase	ntd	0	F	N
llmg_0479	hypothetical protein	llmg_0479	0	R	-
llmg_0480	deoxyguanosine kinase	dukA	0	F	N
llmg_0481	hypothetical protein	llmg_0481	1	R	-
llmg_0482	hypothetical protein	llmg_0482	0	S	-
llmg_0483	DNA polymerase III DnaE	dnaE	0	L	R,N							1.59524	1.61105
llmg_0483	DNA polymerase III DnaE	dnaE	0	L	R,N
llmg_0483	DNA polymerase III DnaE	dnaE	0	L	R,N
llmg_0484	transcriptional regulator, LacI family	llmg_0484	0	K	-
llmg_0485	hypothetical protein	llmg_0485	3	0	-
llmg_0486	hypothetical protein	llmg_0486	3	0	-
llmg_0486	hypothetical protein	llmg_0486	3	0	-
llmg_0487	putative trehalose/maltose hydrolase	llmg_0487	0	G	-
llmg_0488	multiple sugar-binding protein precursor	llmg_0488	1	G	M
llmg_0489	sugar transport system permease protein	llmg_0489	6	G	-
llmg_0490	sugar transport system permease protein	llmg_0490	6	G	M
llmg_0491	hemolysin like protein	hly	7	R	-
llmg_0492	hypothetical protein	llmg_0492	0	S	-
llmg_0493	putative esterase/lipase	llmg_0493	1	E	-						2.02834				1.50167
llmg_0494	putative beta-N-acetylglucosaminidase	nagZ	1	G	C,G						1.87753
llmg_0495	hypothetical protein	llmg_0495	1	S	-							2.19646	2.3839		1.63139
llmg_0496	HU-like DNA-binding protein	hllA	0	L	R							-1.96631		-1.80042
llmg_0496	HU-like DNA-binding protein	hllA	0	L	R									-1.80042
llmg_0497	hypothetical protein	llmg_0497	0	KR	-
llmg_0498	6-O-methylguanine-DNA methyltransferase	ogt	0	L	R
llmg_0499	methylphosphotriester-DNA alkyltransferase	adaA	0	F	T
llmg_0500	Arylamine N-acetyltransferase 2	nhoA	0	Q	-
llmg_0501	ABC transporter ATP binding protein	llmg_0501	0	V	-
llmg_0502	ABC transporter permease protein	llmg_0502	6	V	M							-6.15366	-8.10855
llmg_0503	transcriptional regulator, LytR family	llmg_0503	0	KT	-						-1.68356
llmg_0504	hypothetical protein	llmg_0504	4	0	-
llmg_0505	pyridoxal-phosphate dependent aminotransferase	nifZ	0	E	V							-2.85753	-1.61931
llmg_0506	hypothetical protein	llmg_0506	1	MR	-
llmg_0507	peptide binding protein	llmg_0507	0	E	M					1.62878
llmg_0507	peptide binding protein	llmg_0507	0	E	M					1.79837	1.68727
llmg_0508	cysteine synthase	llmg_0508	0	E	A,E								-2.06943
llmg_0509	N-acetylglucosaminidase	acmD	0	MNU	G
llmg_0510	Putative Zn-dependent hydrolase of metallo-beta-lactamase superfamily	llmg_0510	0	R	-					1.84381	2.13317	2.66203	1.91684
llmg_0511	penicillin-binding protein 1a	ponA	1	M	-						1.58841	2.55021	1.92176
llmg_0511	penicillin-binding protein 1a	ponA	1	M	-						1.64296	2.33064
llmg_0511	penicillin-binding protein 1a	ponA	1	M	-
llmg_0512	Holliday junction-specific endonuclease	recU	0	R	R
llmg_0513	hypothetical protein	llmg_0513	0	S	-
llmg_0514	hypothetical protein	llmg_0514	0	P	-
llmg_0515	hypothetical protein	llmg_0515	0	S	-
llmg_0516	putative myo-inositol-1(or 4)-monophosphatase	suhB	0	G	B,C
llmg_0517	UDP-N-acetylglucosamine 1-carboxyvinyltransferase	murA2	0	M	C								1.53331
llmg_0518	hypothetical protein	llmg_0518	1	0	-
llmg_0519	trigger factor	tig	0	O	F													1.903	2.4846
llmg_0520	DNA primase	dnaG	0	L	R					1.69207		2.03021
llmg_0521	RNA polymerase sigma factor RpoD	rpoD	0	JK	T								-1.70335
llmg_0522	putative transcriptional regulator	llmg_0522	0	K	-
llmg_0523	Glycerol-3-phosphate transporter	glpT	12	G	M
llmg_0524	hypothetical protein	llmg_0524	2	0	-
llmg_0525	hypothetical protein	llmg_0525	1	0	-								-5.88231
llmg_0526	hypothetical protein	llmg_0526	1	T	-
llmg_0527	hypothetical protein	llmg_0527	0	0	-					6.48645	13.3421	4.19695	1.82418
llmg_0528	ATP-dependent Clp protease ATP-binding subunit clpE	clpE	0	O	F				3.03205	4.88117	8.86928	2.31121	1.99483				2.65
llmg_0529	putative transcriptional regulator	llmg_0529	0	K	-
llmg_0530	glyceraldehyde 3-phosphate dehydrogenase	gapA	0	G	C
llmg_0531	hypothetical protein	llmg_0531	1	0	-
llmg_0532	peptide deformylase	def	0	J	-								2.16641
llmg_0533	dinucleoside polyphosphate hydrolase	nudH	0	LR	-
llmg_0534	excinuclease ABC subunit B	uvrB	0	L	R						1.54459		2.3274
llmg_0534	excinuclease ABC subunit B	uvrB	0	L	R						1.52986
llmg_0535	Arginine-binding periplasmic protein 1 precursor	gltS	0	ET	M
llmg_0536	acetylornithine deacetylase	argE	0	E	A
llmg_0538	(3R)-hydroxymyristoyl-(acyl-carrier-protein) dehydratase	llmg_0538	0	I	L					-2.09281	-4.28869	-8.3512	-4.60775
llmg_0539	enoyl-(acyl carrier protein) reductase	fabI	0	I	L							-3.29088	-3.69218				-2.3226
llmg_0540	OxaA-like protein precursor	oxaA2	6	U	F				2.75665	2.69575	5.31182	2.37656	1.69383
llmg_0541	alpha-phosphoglucomutase	pgmA	0	R	-
llmg_0542	hypothetical protein	llmg_0542	6	S	-
llmg_0543	phosphopantothenoylcysteine decarboxylase	dfpA	0	H	V
llmg_0544	phosphopantothenate--cysteine ligase	dfpB	0	H	V
llmg_0546	Probable 4-oxalocrotonate tautomerase	xylH	0	R	X
llmg_0547	cation-transporting ATPase, E1-E2 family	ctpE	9	P	-					1.50846	1.59875
llmg_0547	cation-transporting ATPase, E1-E2 family	ctpE	9	P	-
llmg_0547	cation-transporting ATPase, E1-E2 family	ctpE	9	P	-
llmg_0548	hypothetical protein	llmg_0548	0	KR	-
llmg_0551	hypothetical protein	llmg_0551	1	0	-
llmg_0552	putative glyoxylase	llmg_0552	0	E	-						1.5244
llmg_0553	hypothetical protein	llmg_0553	0	S	-
llmg_0555	thymidine kinase	tdk	0	F	N,X
llmg_0556	hypothetical protein	llmg_0556	2	0	-					1.53932
llmg_0557	peptide chain release factor 1	prfA	0	J	U
llmg_0558	hypothetical protein	llmg_0558	0	0	-					1.55559
llmg_0559	NADPH-flavin oxidoreductase	llmg_0559	0	C	-								2.07376
llmg_0560	putative protoporphyrinogen oxidase	hemK	0	J	V
llmg_0561	putative acetyltransferase	llmg_0561	0	KR	-
llmg_0562	putative translation factor	llmg_0562	0	J	U
llmg_0563	serine hydroxymethyltransferase	glyA	0	E	A,E,V						-1.74744	-2.87684						-1.7602	-1.6286
llmg_0564	putative soluble lytic murein transglycosylase	llmg_0564	1	M	-				1.74104	1.90979	2.79053
llmg_0564	putative soluble lytic murein transglycosylase	llmg_0564	1	M	-							2.87252
llmg_0565	phosphoserine aminotransferase	serC	0	HE	A,V
llmg_0566	D-3-phosphoglycerate dehydrogenase	serA	0	HE	A
llmg_0567	SerB protein	serB	0	E	A
llmg_0568	putative acylphosphate phosphohydrolase	llmg_0568	0	C	C,X						-1.58788
llmg_0570	rRNA methyltransferase	spoU	0	J	U								1.54088
llmg_0571	hypothetical protein	llmg_0571	0	S	-
llmg_0572	putative transcriptional regulator, MerR family	llmg_0572	0	K	-				1.56496	1.6043	1.57923
llmg_0572	putative transcriptional regulator, MerR family	llmg_0572	0	K	-
llmg_0573	hypothetical protein	llmg_0573	0	C	E
llmg_0574	flavodoxin	fld	0	C	-
llmg_0576	putative transcriptional regulator, TetR family	llmg_0576	0	K	-
llmg_0577	methionine aminopeptidase	pepM	0	J	U
llmg_0578	putative tRNA-processing ribonuclease BN	llmg_0578	6	S	-
llmg_0579	hypothetical protein	llmg_0579	4	S	-								-2.16891
llmg_0581	hypothetical protein	llmg_0581	1	0	-				1.63026	1.50355
llmg_0582	HPr kinase/phosphorylase	ptsK	0	T	-
llmg_0583	prolipoprotein diacylglyceryl transferase	lgt	5	M	-
llmg_0584	hypothetical protein	llmg_0584	1	R	-								-1.79956			-1.54059
llmg_0585	putative secreted protein	llmg_0585	1	0	-														-1.7376
llmg_0586	6-phosphogluconate dehydrogenase	gnd	0	G	A,C							-1.8094
llmg_0588	putative potassium transport system protein kupB	kupB	12	P	M				1.55969	1.73874
llmg_0589	hypothetical protein	llmg_0589	1	0	-							-2.98722
llmg_0590	hypothetical protein	llmg_0590	5	S	-
llmg_0591	tRNA delta(2)-isopentenylpyrophosphate transferase	miaA	0	J	U
llmg_0592	hypothetical protein	llmg_0592	0	0	-								1.93084
llmg_0593	Prohibitin/stomatin like protein	llmg_0593	1	O	-
llmg_0594	phage integrase	ps201	0	L	-
llmg_0595	hypothetical protein	ps202	1	0	-
llmg_0596	hypothetical protein	ps203	0	0	-
llmg_0597	hypothetical protein	ps204	0	0	-
llmg_0598	cI-like repressor	ps205	0	K	-
llmg_0599	hypothetical protein	llmg_0599	12	0	-					-1.68332	-2.70016
llmg_0600	glycosyl transferase	llmg_0600	2	M	C					-1.75923	-2.63764	-1.67966		-1.5257
llmg_0600	glycosyl transferase	llmg_0600	2	M	C									-1.5257
llmg_0601	putative secreted protein	llmg_0601	0	0	-
llmg_0602	hypothetical protein	llmg_0602	0	0	-
llmg_0603	HTH-type transcriptional regulator	llmg_0603	0	K	-
llmg_0604	ribonuclease Z	llmg_0604	0	R	U					1.7544
llmg_0605	Oxidoreductase	llmg_0605	0	R	-
llmg_0606	single strand DNA-specific exonuclease	recJ	0	LS	R					1.5253
llmg_0606	single strand DNA-specific exonuclease	recJ	0	LS	R					1.71959		3.32843
llmg_0607	adenine phosphoribosyltransferase	apt	0	F	N					1.61308	1.52776	2.59841	2.88136
llmg_0608	DNA-directed RNA polymerase delta chain	rpoE	0	K	T,N							1.5627	1.55971
llmg_0609	putative aminodeoxychorismate lyase	pabC	1	R	-
llmg_0610	transcription elongation factor greA	greA	0	K	T								1.56192
llmg_0611	hypothetical protein	llmg_0611	0	L	R
llmg_0612	hypothetical protein	llmg_0612	0	L	R
llmg_0614	transcriptional regulator ctsR	ctsR	0	K	T				1.52913	2.39166	3.33461
llmg_0615	ATP-dependent Clp protease ATP-binding subunit	clpC	0	O	F					2.694	3.5505
llmg_0616	Putative Sigma 54 modulation protein	yfiA	0	J	U
llmg_0617	phosphopyruvate hydratase	eno	0	G	C							-1.507		-1.76132	-2.09406	-1.92308		1.5131
llmg_0618	integrase-recombinase	xerD	0	L	-
llmg_0619	putative secreted protein	llmg_0619	0	0	-					-1.81624	-2.36789
llmg_0623	abortive phage resistance protein abiP	abiP	1	J	-
llmg_0624	Putative ABC transporter ATP binding protein	llmg_0624	0	V	M
llmg_0625	Putative ABC transporter permease protein	llmg_0625	4	V	M
llmg_0626	putative transcriptional regulator	llmg_0626	0	K	-
llmg_0627	long-chain acyl-CoA synthetase	fadD	0	I	C,E
llmg_0628	divalent cation transport-related protein	llmg_0628	2	P	M
llmg_0629	formate acetyltransferase	pfl	0	C	C													-2.0962
llmg_0630	dephospho-CoA kinase	coaE	0	H	V
llmg_0631	multidrug resistance efflux pump	pmrA	10	GEPR	-
llmg_0633	cell division protein ftsW1	ftsW1	10	D	D
llmg_0634	pyruvate carboxylase	pycA	0	C	A,C					-1.61981	-1.75044						-2.15
llmg_0635	methylcitrate synthase	gltA	0	C	C
llmg_0635	methylcitrate synthase	gltA	0	C	C
llmg_0636	aconitate hydratase	citB	0	C	C,E
llmg_0636	aconitate hydratase	citB	0	C	C,E
llmg_0637	isocitrate dehydrogenase	icd	0	C	A,C,E
llmg_0637	isocitrate dehydrogenase	icd	0	C	A,C,E
llmg_0638	ATP-dependent Clp protease proteolytic subunit	clpP	0	OU	-				2.37725	3.63223	5.31812	1.89542
llmg_0639	hypothetical protein	llmg_0639	1	0	-
llmg_0640	transcriptional regulator Spx	spxA	0	P	-
llmg_0641	putative secreted protein	llmg_0641	0	0	-
llmg_0642	hypothetical protein	llmg_0642	10	0	-
llmg_0642	hypothetical protein	llmg_0642	10	0	-
llmg_0643	cation-transporting ATPase, E1-E2 family	pacL	8	P	V					3.76208	11.4259	14.8005	10.723		4.0316	1.87
llmg_0643	cation-transporting ATPase, E1-E2 family	pacL	8	P	V					1.68212	2.08359				4.0316	1.87
llmg_0644	hypothetical protein	llmg_0644	4	S	-
llmg_0645	hypothetical protein	llmg_0645	5	0	-
llmg_0646	similar to intercellular adhesion protein A	icaA	5	M	-
llmg_0646	similar to intercellular adhesion protein A	icaA	5	M	-
llmg_0649	intercellular adhesion protein icaB	icaB	0	G	-
llmg_0650	Branched-chain amino acid transport system II carrier protein	brnQ	12	E	M
llmg_0650	Branched-chain amino acid transport system II carrier protein	brnQ	12	E	M
llmg_0651	Putative acetyltransferase	llmg_0651	0	R	-
llmg_0651	Putative acetyltransferase	llmg_0651	0	R	-
llmg_0651	Putative acetyltransferase	llmg_0651	0	R	-
llmg_0655	transposase	llmg_0655	0	L	-
llmg_0655	transposase	llmg_0655	0	L	-
llmg_0658	type I restriction-modification system restriction subunit	hsdR	0	V	-								-2.88196
llmg_0658	type I restriction-modification system restriction subunit	hsdR	0	V	-
llmg_0659	putative type I site-specific deoxyribonuclease	hsdM	0	V	-
llmg_0660	probable specificity determinant HsdS	hsdS	0	V	-						-1.62358
llmg_0661	CorA like magnesium and cobalt transport protein	llmg_0661	2	P	-						-1.65072
llmg_0663	pyrrolidone-carboxylate peptidase	pcp	0	O	-
llmg_0664	amidase/aminoacylase	amd	1	R	A
llmg_0666	Oxalate/Formate Antiporter	oxlT	12	GEPR	M
llmg_0666	Oxalate/Formate Antiporter	oxlT	12	GEPR	M
llmg_0668	hypothetical protein	llmg_0668	0	KR	-
llmg_0669	hypothetical protein	llmg_0669	0	0	-
llmg_0671	hypothetical protein	llmg_0671	0	0	-
llmg_0673	hypothetical protein	llmg_0673	1	0	-
llmg_0674	transposase for insertion sequence element IS1297	tnp1297	0	L	R							-1.83164
llmg_0675	hypothetical protein	llmg_0675	0	0	-
llmg_0676	hypothetical acetyltransferase	llmg_0676	0	KR	A,B,L,X
llmg_0679	hypothetical protein	llmg_0679	2	0	-
llmg_0685	hypothetical protein	llmg_0685	0	0	-
llmg_0686	hypothetical protein	llmg_0686	0	0	-
llmg_0687	hypothetical protein	llmg_0687	0	0	-
llmg_0688	hypothetical protein	llmg_0688	0	0	-
llmg_0690	heavy metal-(Cd/Co/Hg/Pb/Zn)-translocating P-type ATPase	llmg_0690	7	P	V
llmg_0690	heavy metal-(Cd/Co/Hg/Pb/Zn)-translocating P-type ATPase	llmg_0690	7	P	V
llmg_0691	hypothetical protein	llmg_0691	0	0	-
llmg_0692	hypothetical protein	llmg_0692	0	P	-
llmg_0693	putative stress induced DNA binding protein	llmg_0693	0	0	-
llmg_0694	transcriptional regulator FNR like protein B	flpB	0	T	T
llmg_0695	hypothetical protein	llmg_0695	0	0	-
llmg_0696	hypothetical protein	llmg_0696	1	0	-
llmg_0697	oligopeptide transport ATP-binding protein oppD	oppD	0	EP	M								-2.07774	-2.05462
llmg_0698	oligopeptide transport ATP-binding protein oppF	oppF	0	E	M		-1.51105						-1.78935	-1.57773
llmg_0699	peptide transport system permease protein oppB	oppB	6	EP	M
llmg_0700	oligopeptide transport system permease protein oppC	oppC	6	EP	M
llmg_0701	Oligopeptide-binding protein oppA precursor	oppA	0	E	M
llmg_0702	endopeptidase O	pepO	0	O	-
llmg_0703	putative transposase	tnp1675	0	L	-
llmg_0704	hypothetical protein	llmg_0704	0	L	-
llmg_0705	hypothetical protein	llmg_0705	0	0	-
llmg_0706	hypothetical protein	llmg_0706	0	0	-
llmg_0707	hypothetical protein	llmg_0707	3	0	-
llmg_0708	hypothetical protein	llmg_0708	0	S	-
llmg_0709	transcriptional regulator, PadR-like family	llmg_0709	0	K	-					2.0679	1.84616		1.58797
llmg_0710	hypothetical protein	llmg_0710	6	0	-
llmg_0711	DNA-invertase/resolvase	tnpR	0	L	-
llmg_0712	hypothetical protein	llmg_0712	0	0	-
llmg_0713	hypothetical protein	llmg_0713	0	0	-
llmg_0715	hypothetical protein	llmg_0715	1	0	-
llmg_0716	hypothetical protein	llmg_0716	0	0	-
llmg_0716	hypothetical protein	llmg_0716	0	0	-
llmg_0717	transposase for insertion sequence element IS946	tnp946	0	L	-
llmg_0718	putative nucleotide binding protein	llmg_0718	1	H	-
llmg_0719	Putative ABC transporter substrate binding protein	llmg_0719	0	E	-
llmg_0722	seryl-tRNA synthetase	serS	0	J	U,A							-2.19934
llmg_0724	hypothetical protein	llmg_0724	0	S	-
llmg_0725	hypothetical protein	llmg_0725	5	S	-							-2.06977
llmg_0726	hypothetical protein	llmg_0726	1	S	-										1.83064	1.6247
llmg_0727	PTS system, mannose-specific IID component	ptnD	4	G	M,C					-1.57653	-1.96998	-2.49643		-1.5761
llmg_0728	PTS system, mannose-specific IIC component	ptnC	7	G	M,C						-2.41698		-1.90336
llmg_0729	PTS system, mannose-specific IIAB components	ptnAB	0	G	M,C						-2.8448	-3.92389	-2.43383			-1.62628
llmg_0730	Ferredoxin	fer	0	C	-						1.63152
llmg_0731	putative secreted protein	llmg_0731	1	M	-
llmg_0732	cytidylate kinase	cmk	0	F	N
llmg_0733	cell envelope-related transcriptional attenuator	llmg_0733	1	K	-
llmg_0733	cell envelope-related transcriptional attenuator	llmg_0733	1	K	-
llmg_0734	putative amidase	llmg_0734	0	Q	-
llmg_0736	hypothetical protein	llmg_0736	6	R	-								-1.95842
llmg_0737	Maltose ABC transporter permease protein malG	malG	6	G	M
llmg_0738	maltose transport system permease protein malF	malF	8	G	M
llmg_0739	maltose ABC transporter substrate binding protein	malE	0	G	M
llmg_0740	neopullulanase	dexC	0	G	-
llmg_0741	Oligo-1,6-alpha-glucosidase	dexA	0	G	C
llmg_0742	maltose O-acetyltransferase	maa	0	R	-
llmg_0743	alpha-amylase	amyY	0	G	C
llmg_0744	exo-alpha-1,4-glucosidase	agl	0	G	C
llmg_0745	maltose phosphorylase	mapA	0	G	C
llmg_0745	maltose phosphorylase	mapA	0	G	C
llmg_0746	putative maltose operon transcriptional repressor, LacI family	malR	0	K	T
llmg_0747	two-component system regulator llrF	llrF	0	TK	-						1.58851
llmg_0748	Sensor protein kinase kinF	kinF	3	T	-									-1.57463
llmg_0749	1-deoxy-D-xylulose-5-phosphate synthase	dxsB	0	HI	L
llmg_0749	1-deoxy-D-xylulose-5-phosphate synthase	dxsB	0	HI	L
llmg_0750	hypothetical protein	llmg_0750	0	S	-
llmg_0751	6-phospho-beta-glucosidase	arb	0	G	C
llmg_0751	6-phospho-beta-glucosidase	arb	0	G	C
llmg_0752	phage infection protein	pip	6	S	-				2.09086	3.07251	2.77523
llmg_0753	Ubiquinone/menaquinone biosynthesis methyltransferase	ubiE	0	H	V
llmg_0754	transcriptional regulator, Rgg family	llmg_0754	0	K	-
llmg_0755	hypothetical protein	llmg_0755	0	0	-
llmg_0756	putative secreted protein	llmg_0756	2	0	-
llmg_0757	hypothetical protein	llmg_0757	3	0	-
llmg_0758	putative chloride channel protein	eriC	9	P	-				1.63869			1.61201	1.71808
llmg_0759	1,4-dihydroxy-2-naphthoate octaprenyltransferase	ubiA	8	H	G
llmg_0760	putative transglycosylase	llmg_0760	0	0	-				2.02867	3.56638	5.49788	2.10255	2.37986
llmg_0761	putative oxidoreductase	llmg_0761	0	R	-
llmg_0762	uridine kinase	udk	0	F	N,X					-1.68331
llmg_0763	phosphotransacetylase	eutD	0	C	A,C						-1.87929	-1.69544
llmg_0764	hypothetical protein	llmg_0764	4	0	-
llmg_0765	putative hydrolase	llmg_0765	0	R	-							-1.54524
llmg_0766	DNA translocase ftsK	ftsK	5	D	D,M				1.57631	1.75714	1.68114	2.57019	2.16016
llmg_0767	hypothetical protein	llmg_0767	1	0	-
llmg_0768	DNA polymerase III subunit delta	holA	0	L	R,N					1.62342	1.64228	1.99331	1.85959
llmg_0768	DNA polymerase III subunit delta	holA	0	L	R,N								2.79875
llmg_0769	Putative DivIVA cell division initiation protein	llmg_0769	0	D	-							3.10015	1.80769			-1.55715
llmg_0771	Putative N6-adenine-specific DNA methylase	llmg_0771	0	L	R							2.10794
llmg_0771	Putative N6-adenine-specific DNA methylase	llmg_0771	0	L	R
llmg_0772	hypothetical protein	llmg_0772	1	0	-
llmg_0772	hypothetical protein	llmg_0772	1	0	-
llmg_0774	proline dipeptidase	pepQ	0	E	-													1.8141
llmg_0775	catabolite control protein A	ccpA	0	K	T							-1.81032
llmg_0776	TrxB2 protein	trxB2	0	O	N
llmg_0777	hypothetical protein	llmg_0777	4	R	-					1.55773		2.30071
llmg_0778	DNA mismatch repair protein mutS	mutS	0	L	R					1.77478
llmg_0778	DNA mismatch repair protein mutS	mutS	0	L	R						1.52691		2.08623
llmg_0778	DNA mismatch repair protein mutS	mutS	0	L	R					1.59704
llmg_0779	Thioredoxin	trxA	0	OC	F
llmg_0781	hypothetical protein	llmg_0781	0	O	-					-1.68634
llmg_0782	3-dehydroquinate dehydratase	aroD	0	E	A
llmg_0783	adenylosuccinate lyase	purB	0	F	A,N							-1.92083
llmg_0784	ribose operon repressor	rbsR	0	K	T
llmg_0785	ribokinase	rbsK	0	G	C
llmg_0786	high affinity ribose transport protein rbsD	rbsD	0	G	M
llmg_0787	ribose ABC transporter permease protein RbsD	rbsD	0	G	M
llmg_0788	ribose transport system permease protein RbsC	rbsC	9	G	M
llmg_0789	ribose ABC transporter substrate binding protein RbsB	rbsB	1	G	M
llmg_0790	putative integrase	ps301	0	L	-
llmg_0791	hypothetical protein	ps302	2	0	-										1.50776
llmg_0792	hypothetical protein	ps303	0	0	-
llmg_0793	CI	ps304	0	K	-
llmg_0794	hypothetical protein	ps305	0	0	-
llmg_0795	hypothetical protein	ps306	0	K	-
llmg_0796	hypothetical protein	ps307	0	0	-
llmg_0797	hypothetical protein	ps308	0	K	T
llmg_0798	hypothetical protein	ps309	0	0	-
llmg_0800	hypothetical protein	ps310	0	0	-
llmg_0800	hypothetical protein	ps310	0	0	-
llmg_0801	hypothetical protein	ps311	0	0	-
llmg_0802	hypothetical protein	ps312	0	0	-
llmg_0803	putative transcription regulator	ps313	0	0	-
llmg_0804	hypothetical protein	ps314	0	0	-
llmg_0805	hypothetical protein	ps315	0	L	-
llmg_0805	hypothetical protein	ps315	0	L	-
llmg_0806	hypothetical protein	ps316	0	0	-
llmg_0807	putative replisome organiser protein	ps317	0	0	-
llmg_0807	putative replisome organiser protein	ps317	0	0	-
llmg_0808	hypothetical protein	ps318	0	L	-
llmg_0810	hypothetical protein	ps319	0	0	-
llmg_0811	hypothetical protein	ps320	0	0	-
llmg_0811	hypothetical protein	ps320	0	0	-
llmg_0812	hypothetical protein	ps321	0	0	-
llmg_0813	hypothetical protein	ps322	0	0	-
llmg_0814	hypothetical protein	ps323	0	0	-
llmg_0815	hypothetical protein	ps324	0	K	-
llmg_0817	hypothetical protein	ps326	0	0	-
llmg_0818	hypothetical protein	ps327	0	V	-
llmg_0819	hypothetical protein	ps328	0	0	-
llmg_0820	hypothetical protein	ps329	0	0	-
llmg_0821	hypothetical protein	ps330	0	0	-
llmg_0824	terminase small subunit	ps333	0	L	R
llmg_0824	terminase small subunit	ps333	0	L	R
llmg_0825	terminase large subunit	ps334	0	V	-
llmg_0826	portal protein	ps335	0	0	-
llmg_0826	portal protein	ps335	0	0	-
llmg_0830	hypothetical protein	ps336	0	J	-
llmg_0831	hypothetical protein	ps337	0	T	-			1.62331	2.4626	2.8433	3.08124
llmg_0832	hypothetical protein	ps338	0	0	-
llmg_0833	hypothetical protein	ps339	0	0	-
llmg_0834	hypothetical protein	ps340	0	0	-						1.56057
llmg_0835	hypothetical protein	ps341	0	0	-
llmg_0835	hypothetical protein	ps341	0	0	-
llmg_0836	major head protein	ps342	0	N	-											2.1112
llmg_0837	hypothetical protein	ps343	0	0	-
llmg_0839	hypothetical protein	ps345	0	0	-
llmg_0840	hypothetical protein	ps346	0	0	-								-2.55725
llmg_0841	major tail protein	ps347	0	0	-						-1.64932
llmg_0842	hypothetical protein	ps348	0	0	-
llmg_0843	hypothetical protein	ps349	0	0	-
llmg_0844	hypothetical protein	ps350	6	RS	-
llmg_0845	hypothetical protein	ps351	0	0	-
llmg_0846	hypothetical protein	ps352	0	0	-					-1.63765	-1.94085		-2.03906
llmg_0846	hypothetical protein	ps352	0	0	-
llmg_0848	hypothetical protein	ps353	0	0	-
llmg_0848	hypothetical protein	ps353	0	0	-
llmg_0849	hypothetical protein	ps354	1	0	-
llmg_0850	putative holin	ps355	2	0	-
llmg_0851	endolysin	ps356	1	M	-
llmg_0851	endolysin	ps356	1	M	-
llmg_0851	endolysin	ps356	1	M	-
llmg_0852	hypothetical protein	ps357	0	V	-					2.08404	1.85769
llmg_0853	hypothetical protein	ps358	1	0	-
llmg_0854	hypothetical protein	llmg_0854	0	0	-
llmg_0855	hypothetical protein	llmg_0855	0	0	-
llmg_0856	hypothetical protein	llmg_0856	14	GEPR	-						-1.97557
llmg_0856	hypothetical protein	llmg_0856	14	GEPR	-
llmg_0857	GntR family transcription regulator	kdgR	0	K	-
llmg_0858	fructuronate reductase	uxuB	0	G	C
llmg_0859	mannonate dehydratase	uxuA	0	G	C
llmg_0860	Na-galactoside symporter	uxuT	12	G	-
llmg_0861	hypothetical protein	llmg_0861	0	G	-
llmg_0862	glucuronate isomerase	uxaC	0	G	C
llmg_0864	keto-hydroxyglutarate-aldolase/keto-deoxy-phosphogluconate aldolase	kdgA	0	G	A,C
llmg_0865	transcriptional antiterminator, BglG family	llmg_0865	0	GTK	-
llmg_0865	transcriptional antiterminator, BglG family	llmg_0865	0	GTK	-
llmg_0866	PTS system, unknown pentitol phosphotransferase enzyme IIB component	llmg_0866	0	G	M,C
llmg_0867	ascorbate-specific PTS system enzyme IIC	ulaA	11	S	M,C
llmg_0868	transketolase	tkt	0	G	P,C,E
llmg_0868	transketolase	tkt	0	G	P,C,E						1.70141
llmg_0869	hypothetical protein	llmg_0869	2	0	-
llmg_0870	Transporter	llmg_0870	6	G	-
llmg_0871	aspartate-semialdehyde dehydrogenase	asd	0	E	A
llmg_0872	Putative (di)nucleoside polyphosphate hydrolase	llmg_0872	0	LR	V
llmg_0873	Putative (di)nucleoside polyphosphate hydrolase	llmg_0873	0	LR	V
llmg_0874	dihydrodipicolinate synthase	dapA	0	EM	A				1.69352	1.88308	1.7062
llmg_0875	cation-transporting ATPase	llmg_0875	4	S	M
llmg_0875	cation-transporting ATPase	llmg_0875	4	S	M
llmg_0876	metallo-beta-lactamase superfamily protein	llmg_0876	0	R	-				1.75787				1.615
llmg_0877	putative secreted protein	llmg_0877	1	0	-
llmg_0878	signal recognition particle protein	ffh	0	U	F				1.81804	2.00175	3.84554	1.9627
llmg_0879	spermidine acetyltransferase	speG	0	J	A
llmg_0880	putative oxidoreductase	llmg_0880	0	R	-
llmg_0881	Branched-chain amino acid transport protein azlC	azlC	7	E	-
llmg_0882	hypothetical protein	llmg_0882	3	S	-
llmg_0883	hypothetical protein	llmg_0883	0	0	-							1.62767
llmg_0884	hypothetical protein	llmg_0884	0	S	-				-1.56637	-1.54119
llmg_0885	gamma-glutamyl kinase	proB	0	E	A
llmg_0886	gamma-glutamyl phosphate reductase	proA	0	E	A
llmg_0886	gamma-glutamyl phosphate reductase	proA	0	E	A
llmg_0887	cation transport protein	llmg_0887	5	P	M							2.17705
llmg_0888	transcriptional repressor, arsR family	rarA	0	K	-
llmg_0889	hypothetical protein	llmg_0889	6	0	-
llmg_0890	pyrimidine regulatory protein PyrR	pyrR	0	F	N			-2.93679	-8.61181	-16.2006	-4.67378	-1.74495	-1.92811	-2.22751			-4.96
llmg_0891	uracil permease (Uracil transporter)	pyrP	10	F	M			-2.45393	-8.4354	-11.6327	-5.17797		-2.41382	-3.21453
llmg_0893	aspartate carbamoyltransferase catalytic subunit	pyrB	0	F	A,N				-10.1667	-15.3125	-4.27749	-2.88558	-1.78132
llmg_0894	carbamoyl phosphate synthase small subunit	carA	0	EF	A,N				-7.13031	-22.4741	-5.91671	-2.77704	-1.6985
llmg_0895	hypothetical protein	llmg_0895	0	0	-
llmg_0897	putative secreted protein	llmg_0897	2	0	-
llmg_0898	hypothetical protein	llmg_0898	0	0	-
llmg_0899	hypothetical protein	llmg_0899	0	0	-
llmg_0902	arsenate reductase	arsC	0	T	-
llmg_0903	putative serine/threonine phosphatase	llmg_0903	1	R	-					1.66818	1.52485
llmg_0904	immunogenic secreted protein precursor homolog	llmg_0904	0	R	-
llmg_0905	hypothetical protein	llmg_0905	0	0	-
llmg_0906	50S ribosomal protein L31 type B	rpmE	0	J	U							-2.6273	-1.90541		-1.96179	-1.75285
llmg_0907	hypothetical protein	llmg_0907	0	R	-
llmg_0908	two-component system regulator llrA	llrA	0	TK	-					1.56575	1.62865		-1.51922
llmg_0909	sensor protein kinase kinA	kinA	2	T	-
llmg_0910	ammonium transporter AmtB	amtB	11	P	M					-2.10712
llmg_0911	nitrogen regulatory protein P-II	glnB	0	E	S
llmg_0912	UDP-N-acetylmuramoyl-L-alanyl-D-glutamate synthetase	murD	1	M	A,G
llmg_0912	UDP-N-acetylmuramoyl-L-alanyl-D-glutamate synthetase	murD	1	M	A,G
llmg_0913	N-acetylglucosaminyl transferase	murG	0	M	G
llmg_0914	cell division protein ftsQ	ftsQ	1	M	D
llmg_0914	cell division protein ftsQ	ftsQ	1	M	D
llmg_0914	cell division protein ftsQ	ftsQ	1	M	D
llmg_0915	GTPase ObgE	obgE	0	R	-							-2.03109	-2.10583
llmg_0916	hypothetical protein	llmg_0916	0	0	-
llmg_0917	hypothetical protein	llmg_0917	0	0	-
llmg_0918	putative secreted protein	llmg_0918	2	0	-
llmg_0920	putative secreted protein	llmg_0920	0	0	-
llmg_0921	putative secreted protein	llmg_0921	0	0	-
llmg_0922	putative secreted protein	llmg_0922	0	0	-
llmg_0922	putative secreted protein	llmg_0922	0	0	-
llmg_0924	hypothetical protein	llmg_0924	1	0	-
llmg_0926	S-adenosylmethionine:tRNA ribosyltransferase-isomerase	queA	0	J	U				1.78378		1.64899
llmg_0927	putative extracellular hydrolase	llmg_0927	1	R	-
llmg_0928	glucosamine-6-phosphate isomerase	nagB	0	G	C						2.11647
llmg_0929	hydroxymethylglutaryl-CoA synthase	hmcM	0	I	A,C,L
llmg_0929	hydroxymethylglutaryl-CoA synthase	hmcM	0	I	A,C,L
llmg_0930	ThiL protein	thiL	2	I	S,A,C,L,X
llmg_0931	MvaA protein	mvaA	0	I	L					-1.61048
llmg_0932	30S ribosomal protein S16	rpsP	0	J	U
llmg_0933	Putative RNA binding protein	llmg_0933	0	R	-					-1.68631		-2.04776	-2.11537
llmg_0933	Putative RNA binding protein	llmg_0933	0	R	-
llmg_0934	ferrochelatase	hemH	0	H	V
llmg_0935	putative lysophospholipase	llmg_0935	0	I	L
llmg_0936	16S rRNA-processing protein	rimM	0	J	U
llmg_0937	tRNA (guanine-N(1)-)-methyltransferase	trmD	0	J	U
llmg_0938	hypothetical protein	llmg_0938	0	S	-								1.79142
llmg_0939	hypothetical protein	llmg_0939	0	S	-
llmg_0940	dihydrodipicolinate reductase	dapB	0	E	A							1.57779
llmg_0941	acetyltransferase, GNAT family	llmg_0941	0	R	-
llmg_0942	tRNA CCA-pyrophosphorylase	papL	0	J	U
llmg_0942	tRNA CCA-pyrophosphorylase	papL	0	J	U
llmg_0943	PepDB protein	pepDB	0	E	-
llmg_0944	putative secreted protein	llmg_0944	1	0	-
llmg_0945	putative glycerol dehydrogenase	llmg_0945	0	C	B,X								-1.68759
llmg_0947	Putative HTH-type transcriptional regulator cmhR	cmhR	0	K	-
llmg_0948	ABC transporter ATP-binding protein	llmg_0948	0	R	-							2.20373
llmg_0948	ABC transporter ATP-binding protein	llmg_0948	0	R	-
llmg_0950	putative oxidoreductase	llmg_0950	0	R	-
llmg_0951	MsrA protein	msrA	0	O	F								1.95236
llmg_0952	dihydroorotate dehydrogenase 1A	pyrDA	0	F	N					-2.03719
llmg_0953	hypothetical protein	llmg_0953	5	S	-
llmg_0954	hypothetical protein	llmg_0954	0	0	-
llmg_0955	alcohol dehydrogenase	llmg_0955	0	ER	A,C,L,V,X
llmg_0956	transcriptional regulator, LacI family	llmg_0956	0	K	T
llmg_0957	ribulose-phosphate 3-epimerase	rpe2	0	G	C,E
llmg_0958	ribose-5-phosphate isomerase B	rpiB	0	G	C,E					-1.57426
llmg_0959	beta-glucosidase	llmg_0959	0	G	A,C
llmg_0960	beta-glucosidase	llmg_0960	0	G	A,C
llmg_0961	sugar kinase and transcriptional regulator	llmg_0961	0	KG	-
llmg_0962	transcriptional regulator, araC family	llmg_0962	0	K	-
llmg_0962	transcriptional regulator, araC family	llmg_0962	0	K	-
llmg_0963	PTS system, IIC component	llmg_0963	11	G	-					1.75766	1.88944
llmg_0963	PTS system, IIC component	llmg_0963	11	G	-
llmg_0964	thymidylate synthase	thyA	0	F	V,N
llmg_0965	hypothetical protein	llmg_0965	0	0	-
llmg_0965	hypothetical protein	llmg_0965	0	0	-
llmg_0966	transcriptional regulator, MarR family	rmaI	0	K	-
llmg_0967	putative permease protein	llmg_0967	14	GEPR	-							1.56808
llmg_0968	oxidoreductase	llmg_0968	0	R	-
llmg_0969	hypothetical protein	llmg_0969	0	S	-
llmg_0970	carboxymuconolactone decarboxylase family protein	llmg_0970	0	S	X
llmg_0971	hypothetical protein	yphI	0	S	-
llmg_0972	hypothetical protein	llmg_0972	0	S	-
llmg_0973	phosphoribosylaminoimidazole-succinocarboxamide synthase	purC	0	F	N
llmg_0974	phosphoribosylformylglycinamidine synthetase PurS	purS	0	F	N
llmg_0975	phosphoribosylformylglycinamidine synthase I	purQ	0	F	N
llmg_0976	phosphoribosylformylglycinamidine synthase II	purL	0	F	N
llmg_0977	amidophosphoribosyltransferase	purF	0	F	A,N
llmg_0978	hypothetical protein	llmg_0978	0	0	-
llmg_0979	hypothetical protein	llmg_0979	3	0	-						-1.50042
llmg_0980	hypothetical protein	llmg_0980	8	0	-
llmg_0984	hypothetical protein	llmg_0984	1	0	-
llmg_0985	putative secreted protein	llmg_0985	0	0	-
llmg_0986	ATP-dependent Clp protease	clpB	0	O	F				2.30053	5.31296	12.1997	4.80708					3.38	1.9287	1.812
llmg_0987	phosphoribosylaminoimidazole synthetase	purM	0	F	N
llmg_0988	phosphoribosylglycinamide formyltransferase	purN	0	F	V,N				1.88589	2.79774	3.25867
llmg_0988	phosphoribosylglycinamide formyltransferase	purN	0	F	V,N
llmg_0989	ABC transporter ATP binding and permease protein	llmg_0989	4	V	M						-1.72321
llmg_0991	transcriptional regulator, AcrR family	llmg_0991	0	K	-
llmg_0992	putative nucleoside-diphosphate-sugar epimerases	llmg_0992	1	MG	-
llmg_0993	HprT protein	hprT	0	F	N,X					-3.28365	-4.19992
llmg_0994	bifunctional phosphoribosylaminoimidazolecarboxamide formyltransferase/IMP cyclohydrolase	purH	0	F	V,N
llmg_0994	bifunctional phosphoribosylaminoimidazolecarboxamide formyltransferase/IMP cyclohydrolase	purH	0	F	V,N
llmg_0994	bifunctional phosphoribosylaminoimidazolecarboxamide formyltransferase/IMP cyclohydrolase	purH	0	F	V,N
llmg_0995	hydrolase, haloacid dehalogenase-like family protein	llmg_0995	0	R	-							-2.01487
llmg_0996	transcriptional regulator, TetR family	llmg_0996	0	K	-
llmg_0997	phosphoribosylamine--glycine ligase	purD	0	F	N
llmg_0997	phosphoribosylamine--glycine ligase	purD	0	F	N
llmg_0999	phosphoribosylaminoimidazole carboxylase catalytic subunit	purE	0	F	N
llmg_1000	phosphoribosylaminoimidazole carboxylase ATPase subunit	purK	0	F	N
llmg_1001	xylose operon regulator	xylR	0	K	-
llmg_1002	XylA protein	xylA	0	G	C
llmg_1003	transposase for insertion sequence-like element IS1216	tnp1216	0	L	R
llmg_1004	beta-glucosidase	llmg_1004	0	G	A,C
llmg_1005	sugar kinase and transcriptional regulator	llmg_1005	0	KG	-
llmg_1006	fructokinase	scrK	0	KG	C
llmg_1008	bifunctional GMP synthase/glutamine amidotransferase protein	guaA	0	F	A,N,X
llmg_1009	sugar ABC transporter substrate binding protein	lplB	6	G	M
llmg_1010	sugar ABC transporter permease	lplC	6	G	M
llmg_1011	sugar ABC transporter substrate-binding protein	lplA	0	G	M
llmg_1012	putative ABC transporter substrate-binding protein	llmg_1012	0	0	-
llmg_1013	putative secreted protein	llmg_1013	1	0	-
llmg_1014	hypothetical protein	llmg_1014	0	0	-
llmg_1014	hypothetical protein	llmg_1014	0	0	-
llmg_1014	hypothetical protein	llmg_1014	0	0	-
llmg_1015	hypothetical protein	ypbC	12	V	-						1.57895
llmg_1016	cationic transporter	llmg_1016	2	P	M
llmg_1016	cationic transporter	llmg_1016	2	P	M
llmg_1017	transcriptional regulator, MarR family	rmaE	0	K	-	1.55411						-1.80944	-1.65995
llmg_1019	oxidoreductase, short-chain dehydrogenase/reductase family protein	llmg_1019	0	R	-
llmg_1020	transcriptional regulator, MerR family	rmeB	0	K	-
llmg_1021	hypothetical protein	llmg_1021	10	GER	-
llmg_1023	ferric uptake regulation protein	fur	0	P	T							-2.18009
llmg_1024	hypothetical protein	llmg_1024	5	S	-							4.87468	4.574		1.9107
llmg_1025	hypothetical protein	llmg_1025	4	S	-								2.85228		1.91989
llmg_1026	putative methyltransferase	llmg_1026	0	QR	-							2.00747	3.2891
llmg_1027	transcriptional regulator, MarR family	rmaC	0	K	-
llmg_1028	Putative NAD(P)H nitroreductase	llmg_1028	0	C	-
llmg_1029	hypothetical protein	llmg_1029	3	S	-
llmg_1030	anthranilate synthase component I	trpE	0	EH	S,A
llmg_1031	anthranilate synthase component II	trpG	0	EH	A
llmg_1032	anthranilate phosphoribosyltransferase	trpD	0	E	S,A
llmg_1034	hypothetical protein	llmg_1034	0	0	-
llmg_1035	hypothetical protein	llmg_1035	0	0	-
llmg_1038	indole-3-glycerol-phosphate synthase	trpC	0	E	S,A
llmg_1039	N-(5'-phosphoribosyl)-anthranilate isomerase	trpF	0	E	A
llmg_1040	acetyltransferase, GNAT family	llmg_1040	0	J	-
llmg_1041	tryptophan synthase subunit beta	trpB	0	E	S,A
llmg_1042	tryptophan synthase subunit alpha	trpA	0	E	S,A
llmg_1045	similar to PTS system, beta-glucosides specific enzyme IIABC	bglP	10	G	M
llmg_1046	beta-glucosidase	bglH	0	G	A,C
llmg_1047	transcriptional repressor BusR, GntR family	busR	0	PK	-							-3.02846
llmg_1048	glycine betaine/proline ABC transporter	busAA	0	E	M						-1.70646
llmg_1049	glycine betaine-binding periplasmic protein precursor	busAB	7	E	M					-2.09665	-3.2103		2.18455				6.25
llmg_1049	glycine betaine-binding periplasmic protein precursor	busAB	7	E	M												6.25
llmg_1050	putative secreted protein	llmg_1050	1	0	-
llmg_1051	transcriptional regulator	llmg_1051	0	K	-
llmg_1052	hypothetical protein	llmg_1052	0	R	-
llmg_1053	hypothetical protein	llmg_1053	0	R	-
llmg_1054	hypothetical protein	llmg_1054	0	K	-							-1.59533
llmg_1055	transcriptional regulator	llmg_1055	0	K	-
llmg_1056	cation transporter	llmg_1056	5	P	-								4.77616
llmg_1057	phosphate-starvation-inducible protein PsiE	llmg_1057	4	0	-
llmg_1058	pantothenate kinase	coaA	0	H	V						-1.69918	-2.9424
llmg_1059	Ribosomal RNA small subunit methyltransferase C	rsmC	0	J	U				-1.59434		-1.60782	-1.83306	-1.76174
llmg_1060	pyrimidine-nucleoside phosphorylase	pdp	0	F	N
llmg_1061	putative secreted protein	llmg_1061	2	0	-					-1.86467	-1.57963
llmg_1062	DeoC protein	deoC	0	F	C
llmg_1063	Cdd protein	cdd	0	F	N,X						-1.51679
llmg_1064	basic membrane protein A	bmpA	0	R	-						-1.6273
llmg_1065	transcriptional regulator, Gntr family	rgrB	0	K	T
llmg_1066	hypothetical protein	llmg_1066	2	0	-					-1.50315
llmg_1067	Sensor protein kinase kinB	kinB	2	T	-
llmg_1068	two-component system regulator llrB	llrB	0	TK	-													-1.5407	-1.5385
llmg_1069	hypothetical protein	llmg_1069	0	S	-
llmg_1070	putative secreted protein	llmg_1070	0	0	-
llmg_1077	putative glyoxalase family protein	llmg_1077	0	E	-
llmg_1078	hypothetical protein	llmg_1078	0	0	-
llmg_1079	hypothetical protein	llmg_1079	1	S	-
llmg_1080	universal stress protein A2	uspA2	0	T	-						-2.03304	-4.37735	-2.55118	-2.44594
llmg_1081	putative secreted protein	llmg_1081	4	S	-
llmg_1082	hypothetical protein	llmg_1082	8	0	-
llmg_1083	hypothetical protein	llmg_1083	5	S	-
llmg_1084	hypothetical protein	llmg_1084	4	0	-				2.45068	2.26077	2.89924
llmg_1085	hypothetical protein	llmg_1085	0	S	-
llmg_1086	similar to cation (calcium) transporting ATPase	llmg_1086	8	P	V							-2.01082	-1.73091
llmg_1086	similar to cation (calcium) transporting ATPase	llmg_1086	8	P	V
llmg_1087	N-acetylglucosaminidase	acmC	1	NU	G
llmg_1088	Gpo protein	gpo	0	O	A,L				-2.0676	-1.82865
llmg_1089	carbamoyl phosphate synthase large subunit	carB	0	EF	A,N			-4.38802	-13.6276	-28.6013	-7.28487	-8.2412	-3.98384	-3.24326
llmg_1090	putative secreted protein	llmg_1090	1	0	-						-1.92424		-1.70311
llmg_1091	putative secreted protein	llmg_1091	0	0	-						-1.74518
llmg_1092	hypothetical protein	llmg_1092	0	0	-						-2.03793
llmg_1093	putative secreted protein	llmg_1093	2	0	-						-1.86387
llmg_1093	putative secreted protein	llmg_1093	2	0	-						-1.84251
llmg_1094	putative secreted protein	llmg_1094	2	0	-						-2.53928
llmg_1095	hypothetical protein	llmg_1095	0	0	-						-2.08705
llmg_1096	hypothetical protein	llmg_1096	2	0	-						-1.86163
llmg_1097	glycerol uptake facilitator	glpF2	7	G	-						-2.30763
llmg_1098	GlpD protein	glpD	0	C	L						-2.44366	-2.48937	-1.86198
llmg_1098	GlpD protein	glpD	0	C	L						-2.80538	-4.05715
llmg_1099	glycerol kinase	glpK	0	C	L						-1.88316
llmg_1100	ribosomal large subunit pseudouridine synthase	rluC	0	J	U					-1.74949	-1.65984	-1.67188
llmg_1101	putative secreted protein	llmg_1101	2	R	-						1.85132
llmg_1102	hypothetical protein	llmg_1102	1	RT	-					1.76335	1.93426	1.62195
llmg_1103	hypothetical protein	llmg_1103	0	S	-				1.85629	3.56534	4.70192
llmg_1104	drug-export protein	llmg_1104	14	GEPR	-
llmg_1105	dihydroorotate dehydrogenase, electron transfer subunit	pyrK	0	HC	-				-8.30686	-15.5377	-4.70947
llmg_1106	PyrDB protein	pyrDB	0	F	N				-10.1776	-16.9243	-5.34226	-3.19448
llmg_1107	orotidine 5'-phosphate decarboxylase	pyrF	0	F	N				-8.24788	-19.8908	-6.42578	-3.86278	-2.28032				-2.67
llmg_1108	hypothetical protein	llmg_1108	4	0	-				-3.47316	-13.9025	-5.5372	-2.68601
llmg_1109	glucose-inhibited division protein B	gidB	0	M	D						-1.67116	1.53866
llmg_1110	similar to heptaprenyl diphosphate synthase component II	ispB	0	H	L					-1.54633	-1.55751
llmg_1111	heptaprenyl diphosphate synthase component I	gerCA	5	S	L						-1.70084
llmg_1112	hypothetical protein	llmg_1112	1	S	-					-1.58334	-1.63698
llmg_1113	UDP--glucose-1-phosphate uridylyltransferase	galU	0	M	C
llmg_1114	NAD(P)H-dependent glycerol-3-phosphate dehydrogenase	gpsA	0	C	L
llmg_1115	XpaC-like protein	llmg_1115	1	R	-				1.73771	7.94756	19.7973			2.1575
llmg_1116	toxic anion resistance protein	telA1	0	P	-			1.58619	1.80634	7.85529	14.9341	3.64743	1.54378
llmg_1117	NagA protein	nagA	0	G	C						1.50911
llmg_1118	6-phosphofructokinase	pfk	0	G	C				-1.56612
llmg_1119	pyruvate kinase	pyk	0	G	C,E,N					-1.85584			1.58438	-1.54741			1.63
llmg_1120	L-lactate dehydrogenase	ldh	0	C	A,C					-2.05481
llmg_1121	purine/cytidine ABC transporter permease protein	nupC	10	R	M						-1.52873
llmg_1122	purine/cytidine ABC transporter permease protein	nupB	8	R	M						-1.53164
llmg_1123	purine/cytidine ABC transporter ATP-binding protein	nupA	0	R	M									-1.57086					-1.8903
llmg_1124	hypothetical protein	llmg_1124	0	QR	-
llmg_1125	putative fibronectin-binding protein-like protein A	fbpA	0	K	-									-2.17673		1.6372
llmg_1126	putative secreted protein	llmg_1126	2	0	-								-1.59676
llmg_1127	cell wall surface anchor family protein	llmg_1127	1	0	-
llmg_1127	cell wall surface anchor family protein	llmg_1127	1	0	-
llmg_1130	hypothetical protein	llmg_1130	0	P	-
llmg_1131	2-dehydropantoate 2-reductase	panE	0	H	V								-2.0568
llmg_1132	nuclease SbcCD subunit D	sbcD	0	L	R
llmg_1132	nuclease SbcCD subunit D	sbcD	0	L	R
llmg_1133	nuclease sbcCD subunit C	sbcC	0	L	R
llmg_1133	nuclease sbcCD subunit C	sbcC	0	L	R
llmg_1134	hypothetical protein	llmg_1134	0	S	-
llmg_1135	hypothetical protein	llmg_1135	0	R	-
llmg_1136	manganese ABC transporter ATP binding protein	mtsB	0	P	M									-2.15644
llmg_1137	manganese transport system membrane protein	mtsC	7	P	M							4.0413	3.1357
llmg_1137	manganese transport system membrane protein	mtsC	7	P	M
llmg_1138	manganese ABC transporter substrate binding protein	mtsA	0	P	M							3.09558	2.12048
llmg_1139	hypothetical protein	llmg_1139	0	0	-
llmg_1140	hypothetical protein	llmg_1140	0	0	-								2.53967
llmg_1140	hypothetical protein	llmg_1140	0	0	-
llmg_1143	hypothetical protein	llmg_1143	0	K	-
llmg_1148	hypothetical protein	llmg_1148	1	0	-
llmg_1148	hypothetical protein	llmg_1148	1	0	-
llmg_1149	ornithine cyclodeaminase, mu-crystallin homolog	ocd	0	E	A
llmg_1150	hypothetical protein	llmg_1150	0	R	-
llmg_1151	hypothetical protein	llmg_1151	0	KE	-						1.56477
llmg_1152	hypothetical protein	llmg_1152	1	0	-
llmg_1153	p-aminobenzoate synthetase, component II	pabA	0	EH	V
llmg_1154	para-aminobenzoate synthase component I	pabB	0	EH	V
llmg_1154	para-aminobenzoate synthase component I	pabB	0	EH	V
llmg_1155	spx-like protein	llmg_1155	0	P	-					3.67796	10.1375	7.16659		2.79442
llmg_1156	hypothetical protein	llmg_1156	0	0	-					3.52629	7.60673
llmg_1158	hypothetical protein	llmg_1158	0	S	-
llmg_1159	hypothetical protein	llmg_1159	0	S	-
llmg_1160	hypothetical protein	llmg_1160	0	0	-					1.64543	1.52925
llmg_1161	sialic acid-specific 9-O-acetylesterase	llmg_1161	0	O	-
llmg_1162	sialic acid-specific 9-O-acetylesterase	llmg_1162	0	0	-
llmg_1162	sialic acid-specific 9-O-acetylesterase	llmg_1162	0	0	-
llmg_1162	sialic acid-specific 9-O-acetylesterase	llmg_1162	0	0	-
llmg_1163	sugar ABC transporter substrate-binding protein	llmg_1163	0	G	-
llmg_1164	hypothetical protein	llmg_1164	6	G	-
llmg_1165	hypothetical protein	llmg_1165	6	G	-					-1.9194	-1.66371
llmg_1166	putative endoglucanase	llmg_1166	0	G	C
llmg_1167	putative endoglucanase	llmg_1167	1	0	C
llmg_1168	putative polysaccharide deacetylase	llmg_1168	0	G	-
llmg_1169	AguA protein	aguA	0	G	-
llmg_1169	AguA protein	aguA	0	G	-
llmg_1170	hypothetical protein	llmg_1170	0	0	-				1.98309	2.26114	2.58851
llmg_1170	hypothetical protein	llmg_1170	0	0	-
llmg_1170	hypothetical protein	llmg_1170	0	0	-
llmg_1171	hypothetical protein	llmg_1171	0	E	-				-1.75045	-1.61967
llmg_1172	transcription regulator	rdrB	0	KG	-				-2.0894	-1.62517
llmg_1173	hypothetical protein	llmg_1173	1	0	-
llmg_1173	hypothetical protein	llmg_1173	1	0	-
llmg_1173	hypothetical protein	llmg_1173	1	0	-
llmg_1174	hypothetical protein	llmg_1174	0	KR	-
llmg_1175	ribosomal biogenesis GTPase	rbgA	0	R	-
llmg_1176	ribonuclease HII	rnhB	0	L	R
llmg_1177	positive regulator GadR	gadR	0	K	-						-2.24455
llmg_1178	putative glutamate/gamma-aminobutyrate antiporter	gadC	12	E	-
llmg_1179	glutamate decarboxylase	gadB	0	E	A,C
llmg_1180	hypothetical protein	llmg_1180	3	M	M					2.43157	2.40652	2.23897	1.68416
llmg_1181	branched-chain amino acid aminotransferase	ilvE	0	EH	A,V						1.81848
llmg_1182	putative acetyltransferase	llmg_1182	0	R	A,B,L,X
llmg_1183	glutamate synthase, large subunit	gltB	0	E	A,E
llmg_1184	glutamate synthase subunit beta	gltD	0	ER	A,E
llmg_1184	glutamate synthase subunit beta	gltD	0	ER	A,E
llmg_1185	LysA protein	lysA	0	E	A
llmg_1186	hypothetical protein	llmg_1186	1	S	-										1.74308
llmg_1186	hypothetical protein	llmg_1186	1	S	-										1.74308
llmg_1187	glutamate racemase	murI	0	M	A						-1.6361
llmg_1188	hypothetical protein	llmg_1188	0	F	V,N						-1.6096
llmg_1189	hypothetical protein	llmg_1189	0	R	-						-1.65202
llmg_1190	hypothetical protein	llmg_1190	0	R	-
llmg_1191	site-specific tyrosine recombinase XerD-like protein	xerD	0	L	-						-1.55963
llmg_1192	segregation and condensation protein A	scpA	0	S	D						-1.72157
llmg_1193	segregation and condensation protein B	scpB	0	K	D						-1.86144		1.8336
llmg_1194	pseudouridylate synthase	rluB	0	J	U										1.75248	2.2487
llmg_1194	pseudouridylate synthase	rluB	0	J	U										1.75248	2.2487
llmg_1195	hypothetical protein	llmg_1195	6	S	-					2.44818	2.50215		-1.53002
llmg_1196	hypothetical protein	llmg_1196	0	0	-
llmg_1197	hypothetical protein	llmg_1197	0	E	-
llmg_1200	hypothetical protein	llmg_1200	2	E	-
llmg_1201	hypothetical protein	llmg_1201	0	0	-						1.73646
llmg_1202	ABC transporter ABC binding and permease protein	llmg_1202	5	V	M
llmg_1203	ABC transporter ABC binding and permease protein	llmg_1203	5	V	M					-1.73981	-1.70084
llmg_1203	ABC transporter ABC binding and permease protein	llmg_1203	5	V	M
llmg_1203	ABC transporter ABC binding and permease protein	llmg_1203	5	V	M
llmg_1203	ABC transporter ABC binding and permease protein	llmg_1203	5	V	M
llmg_1204	HTH-type transcriptional regulator HdiR	hdiR	0	K	-							2.59839	1.52176
llmg_1205	hypothetical protein	llmg_1205	1	0	-
llmg_1207	50S ribosomal protein L10	rplJ	0	J	U							-2.23734	-2.15396
llmg_1208	50S ribosomal protein L7/L12	rplL	0	J	U							-2.43767
llmg_1208	50S ribosomal protein L7/L12	rplL	0	J	U							-3.29965
llmg_1209	transcriptional regulator, MarR family	rmaX	0	K	-								-1.99543
llmg_1210	multidrug resistance protein	llmg_1210	14	GEPR	-
llmg_1211	hypothetical protein	llmg_1211	2	0	-
llmg_1214	hypothetical protein	llmg_1214	3	0	-
llmg_1215	hypothetical protein	llmg_1215	10	M	-						-1.59305
llmg_1215	hypothetical protein	llmg_1215	10	M	-						-1.52246
llmg_1215	hypothetical protein	llmg_1215	10	M	-
llmg_1216	hydroxyethylthiazole kinase	thiM	0	H	V
llmg_1217	phosphomethylpyrimidine kinase	thiD1	0	H	V
llmg_1218	thiamine-phosphate pyrophosphorylase	thiE	0	H	V
llmg_1219	D-alanine--D-alanyl carrier protein ligase	dltA	0	Q	A
llmg_1220	protein dltB (Basic membrane protein) (BMP)	dltB	9	M	-
llmg_1221	D-alanine--poly(phosphoribitol) ligase subunit 2	dltC	0	IQ	A
llmg_1222	D-alanine transfer protein DltD	dltD	1	M	-
llmg_1223	cation-transporting P-ATPase	mgtA	9	P	E					2.73335	2.52928				1.51813
llmg_1223	cation-transporting P-ATPase	mgtA	9	P	E										1.51813
llmg_1224	transcriptional regulator	llmg_1224	0	K	T
llmg_1225	5-methyltetrahydropteroyltriglutamate--homocysteine methyltransferase	metE	0	E	A
llmg_1226	MetF protein	metF	0	E	E,V
llmg_1227	phospho-2-dehydro-3-deoxyheptonate aldolase	aroH	0	E	A							1.70756
llmg_1228	hypothetical protein	llmg_1228	0	0	-
llmg_1229	hypothetical protein	llmg_1229	0	0	-
llmg_1230	hypothetical protein	llmg_1230	3	0	-
llmg_1235	cyclic nucleotide-binding domain protein	llmg_1235	0	T	-
llmg_1236	hypothetical protein	llmg_1236	5	S	-
llmg_1237	N5-carboxyethyl-ornithine synthase	ceo	0	E	A,E
llmg_1238	cold shock-like protein cspD2	cspD2	0	K	T							-3.15257	-2.2079
llmg_1240	hypothetical protein	llmg_1240	0	M	-
llmg_1241	hypothetical protein	llmg_1241	0	KG	-
llmg_1242	hypothetical protein	llmg_1242	0	KG	-
llmg_1243	hypothetical protein	llmg_1243	0	0	-
llmg_1243	hypothetical protein	llmg_1243	0	0	-
llmg_1244	hypothetical protein	llmg_1244	8	G	M
llmg_1245	hypothetical protein	llmg_1245	0	R	-
llmg_1247	arsenical resistance operon trans-acting repressor arsD	arsD	0	0	-
llmg_1248	arsenical pump-driving ATPase	arsA	0	P	M
llmg_1248	arsenical pump-driving ATPase	arsA	0	P	M
llmg_1249	hypothetical protein	llmg_1249	0	RP	-
llmg_1250	putative Arsenical-resistance protein	llmg_1250	10	P	M
llmg_1251	hypothetical protein	llmg_1251	0	0	-
llmg_1252	hypothetical protein	llmg_1252	0	K	-
llmg_1253	hypothetical protein	llmg_1253	0	R	-
llmg_1254	hypothetical protein	llmg_1254	0	0	-
llmg_1254	hypothetical protein	llmg_1254	0	0	-
llmg_1255	cold shock protein cspC	cspC	0	K	-
llmg_1256	cold shock protein cspD	cspD	0	K	-							-4.802	-2.17885
llmg_1257	hypothetical protein	llmg_1257	3	S	-
llmg_1258	hypothetical protein	llmg_1258	2	0	-				-1.56031			-2.56472		-1.60023		-1.53351
llmg_1259	hypothetical protein	llmg_1259	2	S	-									-1.95835
llmg_1260	hypothetical protein	llmg_1260	0	S	-							-2.05115
llmg_1260	hypothetical protein	llmg_1260	0	S	-
llmg_1263	hypothetical protein	llmg_1263	0	S	-
llmg_1268	site-specific tyrosine recombinase XerS	xerS	0	L	-								-2.18484
llmg_1269	hypothetical protein	llmg_1269	0	0	-							-2.19375
llmg_1270	site-specific tyrosine recombinase XerS	xerS	0	L	-
llmg_1271	tRNA (uracil-5-)-methyltransferase Gid	gidC	0	J	D
llmg_1271	tRNA (uracil-5-)-methyltransferase Gid	gidC	0	J	D
llmg_1272	DNA topoisomerase I	topA	0	L	R					2.11951						1.6364
llmg_1273	Smf protein	smf	0	LU	R
llmg_1274	putative regulator AldR	aldR	0	J	U						2.0927	1.75175	2.12304
llmg_1275	AldB protein	aldB	0	Q	C						1.6734
llmg_1276	threonine dehydratase	ilvA	0	E	A
llmg_1277	ketol-acid reductoisomerase	ilvC	0	EH	A,V
llmg_1278	acetolactate synthase small subunit	ilvN	0	E	A,C,V
llmg_1279	acetolactate synthase catalytic subunit	ilvB	0	EH	A,C,V
llmg_1280	dihydroxy-acid dehydratase	ilvD	0	EG	A,V
llmg_1281	putative ABC transporter ATP-binding protein	llmg_1281	0	P	M
llmg_1282	isopropylmalate isomerase small subunit	leuD	0	E	A
llmg_1283	hypothetical protein	llmg_1283	5	0	-
llmg_1284	isopropylmalate isomerase large subunit	leuC	0	E	A
llmg_1287	hypothetical protein	llmg_1287	0	R	-
llmg_1288	histidinol-phosphatase	hisK	0	ER	A
llmg_1288	histidinol-phosphatase	hisK	0	ER	A
llmg_1289	phosphoribosyl-AMP cyclohydrolase / phosphoribosyl-ATP pyrophosphohydrolase	hisI	0	E	A
llmg_1290	imidazoleglycerol-phosphate synthase cyclase	hisF	0	E	A
llmg_1291	phosphoribosylformimino-5-aminoimidazole carboxamide ribotide isomerase	hisA	0	E	A
llmg_1292	imidazole glycerol phosphate synthase subunit HisH	hisH	0	E	A
llmg_1293	hypothetical protein	llmg_1293	0	J	U
llmg_1294	HisB protein	hisB	0	E	A
llmg_1295	HisD protein	hisD	0	E	A
llmg_1296	HisG protein	hisG	0	E	A
llmg_1297	HisZ protein	hisZ	0	E	A
llmg_1298	histidinol-phosphate aminotransferase	hisC	0	E	A,B
llmg_1299	hypothetical protein	llmg_1299	5	S	-						-1.54351
llmg_1300	hypothetical protein	llmg_1300	1	S	-
llmg_1301	hypothetical protein	llmg_1301	0	SR	-				-1.50671			-1.58128
llmg_1302	hypothetical protein	llmg_1302	4	S	-
llmg_1303	hypothetical protein	llmg_1303	5	T	-
llmg_1304	putative exoribonuclease R	vacB2	0	K	-								-2.28128
llmg_1304	putative exoribonuclease R	vacB2	0	K	-
llmg_1305	putative transcriptional regulator	llmg_1305	0	K	-
llmg_1306	hypothetical protein	llmg_1306	2	0	-
llmg_1306	hypothetical protein	llmg_1306	2	0	-
llmg_1306	hypothetical protein	llmg_1306	2	0	-
llmg_1306	hypothetical protein	llmg_1306	2	0	-
llmg_1306	hypothetical protein	llmg_1306	2	0	-
llmg_1308	hypothetical protein	llmg_1308	0	0	-
llmg_1309	acetolactate synthase	als	0	EH	A,C,V
llmg_1310	hypothetical protein	llmg_1310	0	R	-
llmg_1311	hypothetical protein	llmg_1311	8	R	-
llmg_1313	hypothetical protein	llmg_1313	0	QR	-
llmg_1314	hypothetical protein	llmg_1314	0	R	-									-1.51126
llmg_1315	putative RNA methyltransferase	llmg_1315	0	J	A,L,X									-1.74002
llmg_1316	putative transcriptional regulator	llmg_1316	0	K	-							-1.82988
llmg_1317	N-acetylmannosamine-6-phosphate 2-epimerase	llmg_1317	0	G	C						-1.89219
llmg_1318	cation-transporting ATPase	llmg_1318	9	P	-
llmg_1320	putative xylan beta-1,4-xylosidase	llmg_1320	0	G	C
llmg_1320	putative xylan beta-1,4-xylosidase	llmg_1320	0	G	C
llmg_1320	putative xylan beta-1,4-xylosidase	llmg_1320	0	G	C
llmg_1321	hypothetical protein	llmg_1321	0	G	-
llmg_1322	hypothetical protein	llmg_1322	10	GEPR	-
llmg_1324	transcriptional regulator, araC family	llmg_1324	0	K	-
llmg_1325	Spermidine/putrescine ABC transporter substrate binding	potD	1	E	M						-2.19942		-2.05112
llmg_1326	Spermidine/putrescine ABC transport permease protein potC	potC	6	E	M						-1.64934
llmg_1327	Spermidine/putrescine ABC transport system permease protein potB	potB	6	E	M						-1.98826
llmg_1327	Spermidine/putrescine ABC transport system permease protein potB	potB	6	E	M
llmg_1328	Spermidine/putrescine ABC transporter, ATP-binding protein	potA	0	E	M							-3.05643	-3.20078
llmg_1329	UDP-N-acetylenolpyruvoylglucosamine reductase	murB	0	M	C					-1.90404	-2.56778	-4.29614	-2.6346					-2.1206	-2.1903
llmg_1330	hypothetical protein	llmg_1330	5	0	-				-1.84774	-2.89638	-4.89798	-7.48292	-5.8555
llmg_1331	homoserine kinase	thrB	0	E	A							-1.81338
llmg_1332	homoserine dehydrogenase	hom	0	E	A
llmg_1333	deoxynucleoside kinase	dukB	0	F	N					-1.57494		-2.18237
llmg_1334	FolC protein	folC	0	H	V					-1.5374				-1.64712
llmg_1334	FolC protein	folC	0	H	V									-1.64712
llmg_1335	hypothetical protein	llmg_1335	0	LR	-
llmg_1336	dihydropteroate synthase	folP	0	H	V							-1.57679
llmg_1337	FolE protein	folE	0	H	V
llmg_1338	FolB protein	folB	0	H	V
llmg_1339	GTPase EngB	engB	0	R	-							-2.02597
llmg_1340	ATP-dependent protease ATP-binding subunit	clpX	0	O	F
llmg_1342	DfrA protein	dfrA	0	H	V
llmg_1343	putative rRNA methyltransferase	spoU	0	J	U
llmg_1344	hypothetical protein	llmg_1344	0	0	-
llmg_1344	hypothetical protein	llmg_1344	0	0	-
llmg_1344	hypothetical protein	llmg_1344	0	0	-
llmg_1345	Xanthine/uracil permease	pbuX	13	F	M								1.6033
llmg_1345	Xanthine/uracil permease	pbuX	13	F	M
llmg_1346	xanthine phosphoribosyltransferase	xpt	0	F	N
llmg_1349	hypothetical protein	llmg_1349	8	S	-
llmg_1350	putative tellurium resistance protein	telC	0	T	-					-1.95568	-1.58236			-1.99417
llmg_1351	putative tellurium resistance protein	telB	0	T	-					-1.62439	-1.95104
llmg_1352	putative tellurium resistance protein	telA	0	T	-					-1.62257	-1.54411			-2.34778				1.5897
llmg_1353	putative tellurite resistance protein	llmg_1353	0	P	-					-1.59742	-1.71251
llmg_1354	hypothetical protein	llmg_1354	0	0	-					-1.50105	-1.93752
llmg_1355	hypothetical protein	llmg_1355	0	0	-						-1.60302
llmg_1356	hypothetical protein	llmg_1356	0	0	-
llmg_1357	hypothetical protein	llmg_1357	0	0	-						-1.6605
llmg_1358	hypothetical protein	llmg_1358	0	G	-
llmg_1359	hypothetical protein	llmg_1359	0	K	-						2.3785
llmg_1360	hypothetical protein	llmg_1360	0	S	-					1.67024	2.7281
llmg_1361	site-specific tyrosine recombinase XerS	xerS	0	L	-
llmg_1362	hypothetical protein	llmg_1362	0	U	-
llmg_1364	hypothetical protein	llmg_1364	0	0	-
llmg_1365	hypothetical protein	llmg_1365	3	0	-
llmg_1366	hypothetical protein	llmg_1366	0	0	-
llmg_1369	hypothetical protein	llmg_1369	0	0	-
llmg_1370
llmg_1371	maturase	matR	0	L	-						-2.24064
llmg_1371	maturase	matR	0	L	-						-1.87122
llmg_1372
llmg_1373	hypothetical protein	llmg_1373	0	EF	-
llmg_1374	LtrE protein	ltrE	0	L	R
llmg_1375	LtrD protein	ltrD	0	0	-
llmg_1376	LtrC protein	ltrC	0	RL	-
llmg_1377	hypothetical protein	llmg_1377	0	G	-
llmg_1378	hypothetical protein	llmg_1378	0	0	-				1.53858	2.49443
llmg_1379	Predicted Zn peptidase	llmg_1379	0	0	-
llmg_1379	Predicted Zn peptidase	llmg_1379	0	0	-
llmg_1381	hypothetical protein	llmg_1381	0	0	-
llmg_1381	hypothetical protein	llmg_1381	0	0	-
llmg_1381	hypothetical protein	llmg_1381	0	0	-
llmg_1382	hypothetical protein	llmg_1382	0	0	-
llmg_1382	hypothetical protein	llmg_1382	0	0	-
llmg_1383	conjugal transfer protein TraD	traD	2	U	-
llmg_1384	hypothetical protein	llmg_1384	0	0	-								3.04723
llmg_1385	hypothetical protein	llmg_1385	0	0	-
llmg_1386	hypothetical protein	llmg_1386	0	0	-
llmg_1386	hypothetical protein	llmg_1386	0	0	-
llmg_1387	hypothetical protein	llmg_1387	0	0	-
llmg_1387	hypothetical protein	llmg_1387	0	0	-
llmg_1388	hypothetical protein	llmg_1388	1	0	-
llmg_1389	hypothetical protein	llmg_1389	0	0	-
llmg_1390	hypothetical protein	llmg_1390	1	R	-
llmg_1390	hypothetical protein	llmg_1390	1	R	-
llmg_1390	hypothetical protein	llmg_1390	1	R	-
llmg_1391	hypothetical protein	llmg_1391	0	U	-
llmg_1391	hypothetical protein	llmg_1391	0	U	-
llmg_1392	hypothetical protein	llmg_1392	2	0	-
llmg_1393	hypothetical protein	llmg_1393	5	0	-							2.90424
llmg_1393	hypothetical protein	llmg_1393	5	0	-
llmg_1395	hypothetical protein	llmg_1395	0	0	-						-1.82403
llmg_1396	hypothetical protein	llmg_1396	1	0	-
llmg_1398	cell surface antigen I/II precursor	cluA	1	0	-
llmg_1399	hypothetical protein	llmg_1399	0	0	-
llmg_1399	hypothetical protein	llmg_1399	0	0	-
llmg_1400	hypothetical protein	llmg_1400	0	O	-
llmg_1402	hypothetical protein	llmg_1402	0	0	-
llmg_1403	hypothetical protein	llmg_1403	2	0	-
llmg_1406	hypothetical protein	llmg_1406	0	0	-
llmg_1407	hypothetical protein	llmg_1407	0	0	-
llmg_1408	hypothetical protein	llmg_1408	0	0	-
llmg_1409	hypothetical protein	llmg_1409	0	D	-
llmg_1410	hypothetical protein	llmg_1410	0	0	-
llmg_1411	hypothetical protein	llmg_1411	0	0	-
llmg_1412	guanosine 5'-monophosphate oxidoreductase	guaC	0	F	N				-1.71253	-3.53315	-3.6466		-2.40792
llmg_1413	hypothetical protein	llmg_1413	4	S	-
llmg_1414	Putative N-acetylglucosamine catabolic protein	nagD	0	G	X
llmg_1415	hypothetical protein	llmg_1415	0	I	L
llmg_1416	hypothetical protein	llmg_1416	0	F	F,N
llmg_1417	hypothetical protein	llmg_1417	1	M	-
llmg_1418	coproporphyrinogen III oxidase	hemN	0	H	V
llmg_1419	putative transcriptional regulator	llmg_1419	0	K	-
llmg_1420	hypothetical protein	llmg_1420	0	R	-
llmg_1421	hypothetical protein	llmg_1421	3	0	-
llmg_1422	penicillin acylase	pacA	0	M	L
llmg_1424	triosephosphate isomerase	tpiA	0	G	C,E							-4.95975	-1.87077
llmg_1425	transcriptional regulator, RpiR family	llmg_1425	0	K	-
llmg_1426	sucrose-specific PTS system IIBC component	llmg_1426	11	G	M,C
llmg_1427	N-acetylmuramic acid-6-phosphate etherase	murQ	0	R	C
llmg_1428	hypothetical protein	llmg_1428	0	S	-
llmg_1429	L-lactate dehydrogenase	ldhX	0	C	A,C					-1.66347	-1.65218
llmg_1430	bifunctional riboflavin kinase/FMN adenylyltransferase	ribC	0	H	V
llmg_1431	tRNA pseudouridine synthase B	truB	0	J	U
llmg_1432	putative secreted protein	llmg_1432	1	0	-
llmg_1433	putative secreted protein	llmg_1433	0	0	-
llmg_1434	putative secreted protein	llmg_1434	0	0	-
llmg_1435	putative secreted protein	llmg_1435	0	0	-
llmg_1440	hypothetical protein	llmg_1440	0	0	-								-1.75942
llmg_1441	fumarate reductase flavoprotein subunit	frdC	0	C	S,C,E,X						-1.51712
llmg_1442	PhnB-like protein	llmg_1442	0	S	-
llmg_1444	ADP-ribose pyrophosphatase	mutX	0	LR	R
llmg_1445	ATP-dependent DNA helicase	pcrA	0	L	R
llmg_1446	hypothetical protein	llmg_1446	7	0	-
llmg_1447	hypothetical protein	llmg_1447	6	0	-
llmg_1448	hypothetical protein	llmg_1448	5	JS	-
llmg_1449	Sortase SrtA	srtA	1	M	-								-1.65731
llmg_1450	thiamine biosynthesis lipoprotein apbE precursor	apbE	0	H	-							3.44406	2.38148		1.83697
llmg_1451	DNA gyrase subunit A	gyrA	0	L	R							2.01288	1.76553
llmg_1452	putative amino-acid permease	llmg_1452	12	E	-					-1.85548	-2.68113	-4.76314	-3.07288
llmg_1453	Oxidoreductase	llmg_1453	0	MG	-
llmg_1454	putative sugar kinase	llmg_1454	0	KG	-
llmg_1455	6-phospho-beta-glucosidase	bglA2	0	G	C
llmg_1455	6-phospho-beta-glucosidase	bglA2	0	G	C
llmg_1456	beta-glucosidase	bglX	0	G	A,C
llmg_1457	Putative Di/Tri-peptide transport ATP-binding protein	llmg_1457	0	EP	M
llmg_1458	Putative Di/Tri-peptide transport system permease protein	llmg_1458	6	EP	M					1.54162
llmg_1458	Putative Di/Tri-peptide transport system permease protein	llmg_1458	6	EP	M
llmg_1459	Putative Di/Tri-peptide transport system permease protein	llmg_1459	6	EP	M
llmg_1460	Putative Di/Tri-peptide transport ATP-binding protein	llmg_1460	0	E	M
llmg_1461	Putative Di/Tri-peptide binding protein precursor	llmg_1461	0	E	M
llmg_1461	Putative Di/Tri-peptide binding protein precursor	llmg_1461	0	E	M
llmg_1462	Putative HTH-type transcriptional regulator	llmg_1462	0	K	-
llmg_1463	GTP-binding protein LepA	lepA	0	M	-
llmg_1463	GTP-binding protein LepA	lepA	0	M	-
llmg_1464	AldC protein	aldC	0	Q	C						-2.11816	-4.83239
llmg_1465	putative UDP-N-acetylmuramyl tripeptide synthetase	murC2	0	M	A,G
llmg_1466	cobyric acid synthase	cobQ	0	R	-
llmg_1467	Putative ABC transporter permease protein	llmg_1467	8	V	M
llmg_1467	Putative ABC transporter permease protein	llmg_1467	8	V	M
llmg_1468	Putative ABC transporter ATP binding protein	llmg_1468	0	V	M
llmg_1470	NAD synthetase	nadE	0	H	E,V
llmg_1471	Putative acetyltransferase	llmg_1471	0	KR	-								1.6423
llmg_1472	nicotinate phosphoribosyltransferase	pncB	0	H	V								1.5911
llmg_1472	nicotinate phosphoribosyltransferase	pncB	0	H	V
llmg_1473	nicotinic acid mononucleotide adenyltransferase	nadD	0	H	V
llmg_1474	putative voltage gated chloride channel	llmg_1474	7	P	-
llmg_1475	hypothetical protein	llmg_1475	0	S	-
llmg_1477	glycyl-tRNA synthetase beta chain	glyS	0	J	U,A							-2.01223
llmg_1477	glycyl-tRNA synthetase beta chain	glyS	0	J	U,A
llmg_1478	glycyl-tRNA synthetase subunit alpha	glyQ	0	J	U,A							-1.67321	-1.59839					-1.9336
llmg_1479	5'-nucleotidase	nucA	0	F	V,N					-1.57051
llmg_1480	hypothetical protein	llmg_1480	10	S	-
llmg_1481	putative teicoplanin resistance protein	vanZ	5	V	-
llmg_1482	hypothetical protein	llmg_1482	0	S	-
llmg_1483	Superfamily II DNA/RNA helicase required for DNA uptake	comFA	0	L	F
llmg_1483	Superfamily II DNA/RNA helicase required for DNA uptake	comFA	0	L	F
llmg_1484	putative late competence protein	comFC	0	R	F
llmg_1485	hypothetical protein	llmg_1485	0	S	-
llmg_1486	DgkA protein	dgkA	3	M	L
llmg_1487	hypothetical protein	llmg_1487	0	R	-
llmg_1488	putative hydrolase	llmg_1488	0	LR	-
llmg_1489	PhoH-like protein	phoH	0	T	-
llmg_1490	putative proton-dependent manganese transporter group C beta	mntH	12	P	M
llmg_1491	50S ribosomal protein L27	rpmA	0	J	U									-2.1277	-2.07706
llmg_1492	hypothetical protein	llmg_1492	0	J	-
llmg_1493	50S ribosomal protein L21	rplU	0	J	U									-2.07076	-2.03113
llmg_1494	Putative ABC transporter permease protein	llmg_1494	10	0	-
llmg_1495	hypothetical protein	llmg_1495	0	S	-
llmg_1495	hypothetical protein	llmg_1495	0	S	-
llmg_1496	putative phosphohydrolase	llmg_1496	0	R	-
llmg_1496	putative phosphohydrolase	llmg_1496	0	R	-
llmg_1497	putative hydrolase	llmg_1497	0	R	-
llmg_1498	hypothetical protein	llmg_1498	0	S	-							-1.82378
llmg_1499	hypothetical protein	llmg_1499	0	S	-								1.62829
llmg_1500	putative methyltransferase	llmg_1500	0	R	-
llmg_1501	putative endonuclease III (DNA repair)	nth	0	L	R
llmg_1502	DNA replication protein dnaD	dnaD	0	L	R
llmg_1503	Surface protein	llmg_1503	0	0	-
llmg_1503	Surface protein	llmg_1503	0	0	-
llmg_1504	hypothetical protein	llmg_1504	0	0	-
llmg_1505	hypothetical protein	llmg_1505	4	0	-						-1.94074
llmg_1506	hypothetical protein	llmg_1506	2	0	-
llmg_1507	hypothetical protein	llmg_1507	0	RL	-				-3.30704	-3.83478
llmg_1508	dihydroorotase	pyrC	0	F	N				-8.46644	-30.0894	-6.80669	-5.08208	-4.04571						-1.8193
llmg_1509	orotate phosphoribosyltransferase	pyrE	0	F	N,X				-10.0884	-18.4261	-6.06915	-6.63432	-3.64
llmg_1512	Putative ABC transporter ATP-binding protein	llmg_1512	0	R	U
llmg_1512	Putative ABC transporter ATP-binding protein	llmg_1512	0	R	U
llmg_1513	hypothetical protein	llmg_1513	0	P	-
llmg_1514	redox-sensing transcriptional repressor Rex	rex	0	R	-						-2.08155	-2.08916
llmg_1515	DNA repair protein radC homolog	radC	0	L	R
llmg_1516	D-fructose-6-phosphate amidotransferase	glmS	0	M	A,C					2.84534	2.92588						2.25
llmg_1517	putative phosphatidic acid phosphatase	llmg_1517	6	I	-					1.56896					1.83782
llmg_1518	sensor kinase protein	kinE	2	T	-					1.62251
llmg_1519	hypothetical protein	llmg_1519	4	S	-					1.70064
llmg_1520	two-component system regulator llrE	llrE	0	TK	-					1.72168
llmg_1521	glycosyl transferase	llmg_1521	2	M	-							2.09842	1.54394
llmg_1522	hypothetical protein	llmg_1522	10	0	-								1.5466
llmg_1522	hypothetical protein	llmg_1522	10	0	-
llmg_1522	hypothetical protein	llmg_1522	10	0	-
llmg_1523	hypothetical protein	llmg_1523	3	S	-
llmg_1524	ribosomal large subunit pseudouridine synthase D	rluD	0	J	U
llmg_1525	PA protein	pA	4	MU	F								-1.60636
llmg_1526	hypothetical protein	llmg_1526	0	0	-
llmg_1527	putative transcription regulator	llmg_1527	0	K	-
llmg_1528	hypothetical protein	llmg_1528	0	0	-
llmg_1529	riboflavin synthase, beta subunit	llmg_1529	0	H	V
llmg_1530	riboflavin biosynthesis protein ribA	ribA	0	H	V						1.61839
llmg_1531	riboflavin synthase subunit alpha	ribB	0	H	V
llmg_1532	riboflavin biosynthesis protein RibD	ribD	0	H	V
llmg_1533	magnesium and cobalt transport protein	llmg_1533	2	P	-
llmg_1533	magnesium and cobalt transport protein	llmg_1533	2	P	-
llmg_1534	DNA topoisomerase IV subunit A	parC	0	L	R
llmg_1536	ElaA protein	elaA	0	R	-
llmg_1537	DNA polymerase III, epsilon chain	dnaQ	0	L	R,N								2.41802
llmg_1538	putative isochorismatase	llmg_1538	0	Q	P
llmg_1538	putative isochorismatase	llmg_1538	0	Q	P
llmg_1539	DNA topoisomerase IV subunit B	parE	0	L	R
llmg_1539	DNA topoisomerase IV subunit B	parE	0	L	R
llmg_1540	hypothetical protein	llmg_1540	6	S	-							-1.7881
llmg_1540	hypothetical protein	llmg_1540	6	S	-
llmg_1541	Glutaredoxin-like protein nrdH	nrdH	0	O	F					-2.28433	-1.82853
llmg_1542	ribonucleotide reductase stimulatory protein	nrdI	0	F	-					-2.16928	-1.7727	-2.06087
llmg_1543	ribonucleotide-diphosphate reductase subunit alpha	nrdE	0	F	N						-1.6451	-1.98879
llmg_1543	ribonucleotide-diphosphate reductase subunit alpha	nrdE	0	F	N					-1.57557	-1.77289
llmg_1543	ribonucleotide-diphosphate reductase subunit alpha	nrdE	0	F	N						-1.71748
llmg_1544	ribonucleotide-diphosphate reductase subunit beta	nrdF	0	F	N						-1.85323
llmg_1545	cell division protein ftsX homolog	ftsX	4	D	M						1.68623
llmg_1546	cell division ATP-binding protein	ftsE	0	D	M					1.78668		1.69176
llmg_1547	peptide chain release factor 2	prfB	0	J	U							-2.29335
llmg_1547	peptide chain release factor 2	prfB	0	J	U							-2.25916	-1.85916
llmg_1548	putative phosphohydrolase	llmg_1548	0	R	-							-1.81738	-1.63407
llmg_1549	hypothetical protein	llmg_1549	0	0	-
llmg_1550	hypothetical protein	llmg_1550	0	J	-
llmg_1551	putative formate dehydrogenase	fdhC	6	P	-						-1.90114	-6.34838	-4.29296
llmg_1552	putative ABC type transport system permease protein	llmg_1552	12	M	M							-2.67517	-1.65647	-1.79782
llmg_1553	Putative ABC transporter ATP-binding protein	llmg_1553	0	V	M							-3.60538		-1.9658		-1.61629
llmg_1554	transcriptional regulator, TetR family	llmg_1554	0	K	-							-3.3478	-2.71188
llmg_1555	hypothetical protein	llmg_1555	0	S	-
llmg_1556	hypothetical protein	llmg_1556	0	S	-
llmg_1557	hypothetical protein	llmg_1557	0	R	-							1.55506	1.70918
llmg_1558	cardiolipin synthetase	clsA	2	I	L									-1.55828
llmg_1559	FNR like protein A	flpA	0	T	T					1.51619			-1.52272
llmg_1560	stress induced DNA binding protein (putative)	llmg_1560	0	0	-
llmg_1561	heavy metal-(Cd/Co/Hg/Pb/Zn)-translocating P-type ATPase	llmg_1561	6	P	V
llmg_1561	heavy metal-(Cd/Co/Hg/Pb/Zn)-translocating P-type ATPase	llmg_1561	6	P	V
llmg_1562	hypothetical protein	llmg_1562	4	0	-
llmg_1563	hypothetical protein	llmg_1563	5	S	-
llmg_1563	hypothetical protein	llmg_1563	5	S	-
llmg_1566	hypothetical protein	llmg_1566	0	L	-								-1.55939
llmg_1568	PTS system, fructose specific IIBC components	fruA	10	GT	M,C							7.71668
llmg_1569	Fructose 1-phosphate kinase	fruC	0	G	C
llmg_1570	transcriptional regulator of the fructose operon	fruR	0	KG	T
llmg_1571	aminoacylase/N-acyl-L-amino acid amidohydrolase/hippurate hydrolase	hipO2	0	R	A
llmg_1572	Myosin-crossreactive streptococcal antigen homologue	mycA	1	S	-
llmg_1573	hypothetical protein	llmg_1573	12	0	-				2.46164	2.31757	2.57735
llmg_1574	chaperone protein dnaK	dnaK	0	O	M,F				5.51464	8.60096	7.20418	4.04082					2.82	2.0499
llmg_1574	chaperone protein dnaK	dnaK	0	O	M,F			1.58644	4.9597	8.6564	8.34006	3.73506					2.82	2.0499
llmg_1575	GrpE protein	grpE	0	O	F			2.02258	5.11165	9.12744	7.33192
llmg_1576	heat-inducible transcription repressor	hrcA	0	K	T			2.75007	5.9033	11.1309	8.83036	6.58644		1.59804	1.64044	1.558
llmg_1577	hypothetical protein	llmg_1577	4	0	-
llmg_1578	DacB protein	dacB	1	M	-
llmg_1579	phosphoglycerate mutase	gpmB	0	G	C
llmg_1580	hypothetical protein	llmg_1580	0	0	-
llmg_1581	hypothetical protein	llmg_1581	0	S	-
llmg_1582	hypothetical protein	llmg_1582	0	T	-
llmg_1583	putative prenyltransferase	llmg_1583	9	H	G						1.88657	5.20763
llmg_1584	endonuclease/exonuclease/phosphatase family protein	llmg_1584	1	0	-						1.76538	2.52953	2.5274		1.58042
llmg_1585	putative amidase	llmg_1585	0	Q	-					1.61109	2.06005	3.89638	2.71881
llmg_1586	putative exoribonuclease R	vacB1	0	K	-					2.28554	3.07199	3.69469	2.18665
llmg_1586	putative exoribonuclease R	vacB1	0	K	-				1.67045	2.36572	2.62986	3.36741
llmg_1587	preprotein translocase subunit SecG	secG	2	U	F						1.90056
llmg_1588	TrxB1 protein	trxB1	0	O	N					2.83367			1.57688
llmg_1589	putative secreted protein	llmg_1589	2	0	-					1.6928			1.77996
llmg_1590	putative amino-acid ABC transporter ATP-binding protein	llmg_1590	0	E	M					1.55074		2.24083
llmg_1591	putative amino-acid ABC transporter permease protein	llmg_1591	6	E	M							2.01305			1.53566
llmg_1593	amino acid ABC transporter substrate binding protein	llmg_1593	0	ET	M										1.58624	1.5346
llmg_1594	Gamma-glutamyl-diamino acid-endopeptidase	llmg_1594	0	M	-
llmg_1595	formate--tetrahydrofolate ligase	fhs	0	F	C,V
llmg_1595	formate--tetrahydrofolate ligase	fhs	0	F	C,V
llmg_1596	hypothetical protein	llmg_1596	0	S	-					1.7657	2.37414
llmg_1597	hypothetical protein	llmg_1597	0	S	-
llmg_1598	putative secreted protein	llmg_1598	1	0	-						-1.8024				1.57379
llmg_1599	DeoD protein	deoD	0	F	V,N
llmg_1600	hypothetical protein	llmg_1600	0	0	-
llmg_1601	phosphopentomutase	deoB	0	G	C,N
llmg_1602	putative transcriptional regulator	llmg_1602	0	K	-
llmg_1603	teichoic acid biosynthesis protein B	tagB	1	M	A
llmg_1604	teichoic acid biosynthesis protein F	tagF	0	M	A
llmg_1605	hypothetical protein	llmg_1605	0	0	-
llmg_1606	glycerol-3-phosphate cytidylyltransferase	tagD2	0	MI	L
llmg_1607	hypothetical protein	llmg_1607	0	L	-
llmg_1608	putative glycosyl hydrolases	llmg_1608	1	G	C
llmg_1609	putative secreted protein	llmg_1609	1	E	-
llmg_1612	putative transposase helper protein for IS712G	llmg_1612	0	L	-
llmg_1613	putative secreted protein	llmg_1613	2	0	-
llmg_1614	hypothetical protein	llmg_1614	0	0	-
llmg_1615	putative acetyltransferase	llmg_1615	0	R	-
llmg_1616	UDP-glucose 6-dehydrogenase	ugd	0	M	C
llmg_1617	hypothetical protein	llmg_1617	0	M	-
llmg_1618	hypothetical protein	llmg_1618	0	0	-
llmg_1619	hypothetical protein	llmg_1619	0	0	-
llmg_1620	hypothetical protein	llmg_1620	0	M	-
llmg_1621	hypothetical protein	llmg_1621	0	M	-
llmg_1622	teichoic acid ABC transporter permease protein	tagG	6	GM	M
llmg_1623	teichoic acid export ATP-binding protein tagH	tagH	1	GM	M
llmg_1624	exopolysaccharide biosynthesis protein	tagL	1	G	-
llmg_1625	hypothetical protein	llmg_1625	2	0	-						-1.55949			-1.8742
llmg_1627	transcriptional regulator, MarR family	rmaH	0	K	-						-1.54584
llmg_1628	putative secreted protein	llmg_1628	0	0	-
llmg_1629	putative methyltransferase	llmg_1629	0	QR	-				-1.54079	-2.3543	-3.19546
llmg_1630	hypothetical protein	llmg_1630	0	0	-
llmg_1631	DNA gyrase subunit B	gyrB	0	L	R					1.6636	1.91184	1.65549	1.67936
llmg_1631	DNA gyrase subunit B	gyrB	0	L	R				1.6442	1.6859		1.73996
llmg_1632	putative hydrolase	llmg_1632	0	R	-
llmg_1633	hypothetical protein	llmg_1633	0	R	-					1.56149	1.53019
llmg_1634	hypothetical protein	llmg_1634	12	0	M
llmg_1634	hypothetical protein	llmg_1634	12	0	M
llmg_1635	putative ABC transporter ATP-binding protein	llmg_1635	0	V	M
llmg_1636	putative permease protein	llmg_1636	10	GER	-							-1.61121
llmg_1637	malate transporter	mleP	13	C	-
llmg_1638	malolactic enzyme	mleS	0	C	S,C					-1.75589	-2.26237
llmg_1638	malolactic enzyme	mleS	0	C	S,C					-1.79604	-2.42739	-1.6774
llmg_1639	ABC transporter ATP-binding protein	llmg_1639	0	R	-				-3.04061	-6.62034	-7.6909	-2.95693	-3.05342
llmg_1640	hypothetical protein	llmg_1640	0	0	-
llmg_1641	acetoin reductase	butA	0	IQR	C						-1.66316
llmg_1642	2,3-butanediol dehydrogenase	butB	0	ER	C
llmg_1643	rod shape-determining protein RodA	rodA	10	D	D							1.82114
llmg_1644	hypothetical protein	llmg_1644	5	S	-				1.7876	1.885	2.51732	2.5433	2.32982
llmg_1645	general stress protein GSP13	llmg_1645	0	J	U				1.66848	2.13408	3.1539	2.95638	2.45237
llmg_1646	peptidyl-prolyl cis-trans isomerase	ppiB	0	O	F				1.59685	2.50617	3.39286	2.8606
llmg_1647	putative hydrolase	llmg_1647	0	R	-				1.54706	2.61185	3.22025	3.32565	1.91718
llmg_1648	two-component system regulator llrD	llrD	0	TK	-			1.55031	1.61644	4.16282	6.01283	5.00549	1.7028
llmg_1649	Sensor protein kinase kinD	kinD	2	T	-				1.59779	4.85445	6.41485	5.017	1.64969
llmg_1650	putative secreted protein	llmg_1650	3	S	-			1.52598	1.64363	4.79584	7.64831	8.13339
llmg_1652	hypothetical protein	llmg_1652	0	R	-					2.67505	3.07755	2.97118
llmg_1653	hypothetical protein	llmg_1653	0	R	-
llmg_1654	transposase for insertion sequence element IS981M	tnp981	0	L	-
llmg_1655	hypothetical protein	llmg_1655	0	L	-
llmg_1656	hypothetical protein	llmg_1656	0	0	-
llmg_1657	putative integrase/recombinase	xerD	0	L	-
llmg_1658	hypothetical protein	llmg_1658	0	R	-						1.8388
llmg_1659	hypothetical protein	llmg_1659	6	S	-				1.67365	1.90347	7.46689	7.45129	12.4535
llmg_1660	transcriptional regulator, TetR family	llmg_1660	0	K	-						1.92791		2.4113
llmg_1661	HU-like DNA-binding protein	hslB	0	L	-
llmg_1662	universal stress protein A	uspA	0	T	-					-1.63192	-2.03452	-2.03763		-2.08901		-1.7328
llmg_1663	hypothetical protein	llmg_1663	0	0	-
llmg_1664	nicotinamide mononucleotide transporter	pnuC2	8	H	M
llmg_1665	hypothetical protein	llmg_1665	2	0	-
llmg_1666	hypothetical protein	llmg_1666	6	S	-
llmg_1667	glycosyltransferase	llmg_1667	4	M	-
llmg_1668	hypothetical protein	llmg_1668	0	0	-
llmg_1669	putative acetyltransferase	llmg_1669	0	KR	-
llmg_1670	putative ketosteroid isomerase	llmg_1670	0	S	-
llmg_1671	50S ribosomal protein L19	rplS	0	J	U									-1.57931	-1.64451
llmg_1672	hypothetical protein	llmg_1672	0	S	-								2.00645
llmg_1674	malolactic fermentation system transcriptional activator	mleR	0	K	-
llmg_1675	ABC transporter ATP-binding protein	llmg_1675	0	V	M										-1.50639
llmg_1676	ABC transporter permease protein	llmg_1676	4	V	M
llmg_1677	putative secreted protein	llmg_1677	1	0	-
llmg_1678	phospho-N-acetylmuramoyl-pentapeptide-transferase	mraY	10	M	G					2.302	2.42067	1.7572	2.10085
llmg_1678	phospho-N-acetylmuramoyl-pentapeptide-transferase	mraY	10	M	G					2.30426
llmg_1679	penicillin-binding protein	pbpX	1	M	-					2.13571	2.36066	2.56941	1.9864
llmg_1679	penicillin-binding protein	pbpX	1	M	-					1.95658	2.30128
llmg_1680	cell division protein	ftsL	1	D	-					1.81524	1.84635	1.74431
llmg_1681	S-adenosyl-methyltransferase	mraW	0	M	-
llmg_1682	hypothetical protein	llmg_1682	7	S	-									-1.75813
llmg_1683	hypothetical protein	llmg_1683	4	S	-
llmg_1684	hypothetical protein	llmg_1684	5	S	-							2.22075
llmg_1685	DNA repair protein recN	recN	0	L	R
llmg_1685	DNA repair protein recN	recN	0	L	R
llmg_1686	arginine transcriptional regulator	ahrC	0	K	T
llmg_1687	hypothetical protein	llmg_1687	0	J	U
llmg_1688	putative acetyltransferase	llmg_1688	0	KR	-
llmg_1689	geranyltranstransferase	ispA	0	H	B,L							1.71084
llmg_1691	exodeoxyribonuclease VII, small subunit	xseB	0	L	R						-1.66272
llmg_1691	exodeoxyribonuclease VII, small subunit	xseB	0	L	R
llmg_1692	exodeoxyribonuclease VII large subunit	xseA	0	L	R
llmg_1693	methylenetetrahydrofolate dehydrogenase (NADP+) / methenyltetrahydrofolate cyclohydrolase	folD	0	H	C,V
llmg_1694	copper-potassium transporting ATPase B	copB	8	P	E										1.50417
llmg_1695	hypothetical protein	llmg_1695	1	0	-
llmg_1698	hypothetical protein	llmg_1698	1	0	-
llmg_1699	choline ABC transporter permease and substrate binding protein	choS	5	EM	M
llmg_1699	choline ABC transporter permease and substrate binding protein	choS	5	EM	M
llmg_1700	choline ABC transporter ATP binding protein	choQ	0	E	M									-2.17232
llmg_1702	glutathione reductase	gshR	0	C	A													-1.7145	-1.6527
llmg_1703	hypothetical protein	llmg_1703	0	P	-
llmg_1704	alanine racemase	alr	0	M	A					1.95732
llmg_1705	holo-[acyl-carrier protein] synthase	acpS	0	I	V
llmg_1706	dipeptidase PepV	pepV	0	E	A
llmg_1707	putative glycosyltransferase	llmg_1707	0	0	-
llmg_1708	putative glycosyltransferase	llmg_1708	0	M	-
llmg_1708	putative glycosyltransferase	llmg_1708	0	M	-
llmg_1708	putative glycosyltransferase	llmg_1708	0	M	-
llmg_1709	maltose O-acetyltransferase	maa2	0	R	-
llmg_1710	putative glycosyltransferase	llmg_1710	0	M	-
llmg_1714	hypothetical protein	llmg_1714	0	L	-							-2.14963	-1.82213
llmg_1715	hypothetical protein	llmg_1715	0	L	-
llmg_1715	hypothetical protein	llmg_1715	0	L	-
llmg_1717	A/G-specific adenine glycosylase	mutY	0	L	R
llmg_1718	excinuclease ABC subunit C	uvrC	0	L	R
llmg_1718	excinuclease ABC subunit C	uvrC	0	L	R
llmg_1719	PnuC1 protein	pnuC1	8	H	M
llmg_1719	PnuC1 protein	pnuC1	8	H	M
llmg_1720	uridine phosphorylase	udp	0	F	N,X
llmg_1723	putative secreted protein	llmg_1723	0	0	-					-4.0454	-2.96406
llmg_1723	putative secreted protein	llmg_1723	0	0	-					-3.46022	-2.45497
llmg_1723	putative secreted protein	llmg_1723	0	0	-					-2.9634	-2.23394
llmg_1724	30S ribosomal protein S1	rpsA	0	J	U									-1.5332	-1.77883
llmg_1725	tRNA (5-methylaminomethyl-2-thiouridylate)-methyltransferase	trmU	0	J	U
llmg_1726	putative galactose-1-phosphate uridylyltransferase	llmg_1726	0	C	C
llmg_1727	ABC transporter permease protein	llmg_1727	14	S	-
llmg_1728	putative secreted protein	llmg_1728	1	0	-
llmg_1729	copper/potassium-transporting ATPase	copA	8	P	E				2.23582	4.12343	3.47924
llmg_1730	mercuric reductase	merP	0	P	-				1.83271	2.3892	2.07238
llmg_1731	transcriptional regulator	copR	0	K	-				2.44193	2.53184	2.57366	-1.5817
llmg_1732	L-serine dehydratase alpha subunit	sdaA	0	E	A
llmg_1733	L-serine dehydratase beta subunit	sdaB	0	E	A
llmg_1734	NADH dehydrogenase	noxB	2	C	E						-1.9651	-1.85169
llmg_1734	NADH dehydrogenase	noxB	2	C	E					-1.56247	-2.31707	-3.21004
llmg_1735	NADH dehydrogenase	noxA	0	C	E							-2.07517		-1.83623
llmg_1736	hypothetical protein	llmg_1736	0	0	-
llmg_1737	non-heme chloride peroxidase	cpo	0	R	-
llmg_1738	beta-glucosidase	llmg_1738	0	G	A,C
llmg_1740	HTH-type transcriptional regulator	llmg_1740	0	K	-
llmg_1741	leucyl-tRNA synthetase	leuS	0	J	U,A					-1.85134				-1.55078
llmg_1741	leucyl-tRNA synthetase	leuS	0	J	U,A					-1.72512				-1.55078
llmg_1742	putative regulator	llmg_1742	0	TQ	-					-1.97928	-1.5302
llmg_1743	ribose-phosphate pyrophosphokinase	prsA	0	FE	C,N					-1.50032
llmg_1744	signal recognition particle-docking protein	ftsY	0	U	F
llmg_1744	signal recognition particle-docking protein	ftsY	0	U	F
llmg_1745	hypothetical protein	llmg_1745	6	0	-
llmg_1746	putative hydrolase	llmg_1746	0	R	-
llmg_1747	amino acid permease	llmg_1747	9	E	M
llmg_1748	hypothetical protein	llmg_1748	6	S	-
llmg_1749	hypothetical protein	llmg_1749	8	S	-
llmg_1750	hypothetical protein	llmg_1750	2	0	-
llmg_1751	alkaline phosphatase superfamily protein	llmg_1751	5	M	-					1.73826	1.6652	1.77927	1.87857
llmg_1752	chromosome segregation protein smc	smc	0	D	D							1.89944	1.72241
llmg_1753	ribonuclease III	rnc	0	K	U
llmg_1754	ArgF protein	argF	0	E	A
llmg_1755	ArgB protein	argB	0	E	A
llmg_1756	acetylornithine aminotransferase	argD	0	E	A
llmg_1757	bifunctional ornithine acetyltransferase/N-acetylglutamate synthase protein	argJ	0	E	A
llmg_1758	N-acetyl-gamma-glutamyl-phosphate reductase	argC	0	E	A
llmg_1759	Putative NADH-flavin reductase	llmg_1759	0	R	-						1.53992
llmg_1760	hypothetical protein	llmg_1760	5	S	-						-1.68012
llmg_1761	hypothetical protein	llmg_1761	0	0	-
llmg_1762	3-ketoacyl-(acyl-carrier-protein) reductase	fabG	1	IQR	L					-1.75185
llmg_1763	hypothetical protein	llmg_1763	0	0	-
llmg_1764	MetS protein	metS	0	RJ	U,A							1.89079	1.78943
llmg_1765	3'-exo-deoxyribonuclease	exoA	0	L	R
llmg_1766	putative acetyltransferase	llmg_1766	0	J	-
llmg_1767	transcriptional regulator, DeoR family	rdrA	0	KG	-
llmg_1768	hypothetical protein	llmg_1768	0	P	-
llmg_1769	hypothetical protein	llmg_1769	0	S	-
llmg_1770	NADH oxidase	noxC	0	RP	-
llmg_1771	putative rhodanese-related sulfurtransferase	llmg_1771	0	P	-
llmg_1772	putative rhodanese-related sulfurtransferase	llmg_1772	0	P	-
llmg_1773	hypothetical protein	llmg_1773	0	S	-
llmg_1775	O-acetylserine sulfhydrylase	cysK	0	E	A,E	-1.6121			-1.69895	-4.31463	-3.40556	-5.19129	-4.53365
llmg_1776	cystathionine gamma-synthase/cystathionine beta-lyase	metC	0	E	A,E				-2.08035	-4.19267	-2.82187	-7.02718	-3.42081
llmg_1777	AccA protein	accA	0	I	B,C,L						-3.42077	-9.57147	-5.53962
llmg_1778	acetyl-CoA carboxylase subunit beta	accD	0	I	B,C,L						-3.44155
llmg_1779	acetyl-CoA carboxylase biotin carboxylase subunit	accC	0	I	B,C,L						-2.95818		-4.88395				1.79
llmg_1781	(3R)-hydroxymyristoyl-(acyl carrier protein) dehydratase	fabZ	0	I	L					-1.51517	-4.76251	-5.21961	-5.07075
llmg_1782	acetyl-CoA carboxylase biotin carboxyl carrier protein subunit	accB	0	I	B,C,L						-4.9675	-3.71426
llmg_1783	3-oxoacyl-[acyl-carrier-protein] synthase II	fabF	0	IQ	L				-1.68048	-1.84999	-6.44634		-6.17399
llmg_1784	3-ketoacyl-(acyl-carrier-protein) reductase	fabG	0	IQR	L					-1.78292	-5.28772	-6.50729	-7.72885
llmg_1785	malonyl CoA-acyl carrier protein transacylase	fabD	0	I	L					-2.63679	-8.34621	-6.97364	-5.82267
llmg_1786	acyl carrier protein	acpP	0	IQ	-					-1.72208	-3.19799	-6.46712	-4.34971
llmg_1787	3-oxoacyl-(acyl carrier protein) synthase III	fabH	0	I	L
llmg_1788	transcriptional regulator, MarR family	rmaG	0	K	T					-2.13356	-6.49324	-8.49504	-5.66965
llmg_1789	mannose-6-phosphate isomerase	pmi	0	G	C
llmg_1791	Ribosome-binding factor A	rbfA	0	J	U
llmg_1792	translation initiation factor IF-2	infB	0	J	U				-1.89497		-1.76745		-1.77109
llmg_1793	hypothetical protein	llmg_1793	0	J	-				-2.93367		-1.73019		-1.59874
llmg_1794	hypothetical protein	llmg_1794	0	K	-				-1.61231		-1.71434
llmg_1796	transcription elongation factor NusA	nusA	0	K	T								-1.93124
llmg_1797	hypothetical protein	llmg_1797	0	S	-								-1.93253
llmg_1798	LrgA family protein	lrgA	4	R	-							-2.05939
llmg_1799	LrgB family protein	lrgB	6	M	-
llmg_1800	putative secreted protein	llmg_1800	1	0	-
llmg_1801	Sortase SrtC	srtC	2	M	-
llmg_1802	hypothetical protein	llmg_1802	1	0	-
llmg_1803	putative secreted protein	llmg_1803	2	0	-
llmg_1803	putative secreted protein	llmg_1803	2	0	-
llmg_1804	transcriptional regulator, rgg family	llmg_1804	0	K	-
llmg_1805	GTP-binding protein EngA	engA	0	R	-				1.52595
llmg_1805	GTP-binding protein EngA	engA	0	R	-
llmg_1806	hypothetical protein	llmg_1806	0	S	-
llmg_1807	nitroreductase family protein	llmg_1807	0	C	-
llmg_1808	primosomal protein DnaI	dnaI	0	L	R
llmg_1809	chromosome replication initiation / membrane attachment protein	dnaB	1	L	R
llmg_1810	hypothetical protein	llmg_1810	0	K	T
llmg_1811	tRNA (guanine-N(7))-methyltransferase	trmB	0	R	-
llmg_1812	putative kinase	llmg_1812	0	M	-
llmg_1813	hypothetical protein	llmg_1813	0	S	-
llmg_1813	hypothetical protein	llmg_1813	0	S	-
llmg_1814	DnaC protein	dnaC	0	L	R							2.33177	2.13383
llmg_1815	50S ribosomal protein L9	rplI	0	J	U
llmg_1816	RecJ-like protein	llmg_1816	2	T	-
llmg_1817	putative beta-phosphoglucomutase	llmg_1817	0	R	-													-2.4535
llmg_1818	transcriptional regulator, MarR family	rmaA	0	K	-
llmg_1819	hypothetical protein	llmg_1819	0	R	-
llmg_1820	aspartate kinase	thrA	0	E	A
llmg_1821	hypothetical protein	llmg_1821	0	0	-						1.51348
llmg_1822	hypothetical protein	llmg_1822	0	RS	-
llmg_1822	hypothetical protein	llmg_1822	0	RS	-
llmg_1823	L-asparaginase	ansB	0	EJ	A,E
llmg_1825	hypothetical protein	llmg_1825	0	R	-								1.79036
llmg_1826	hypothetical protein	llmg_1826	0	K	-
llmg_1827	putative acetyltransferase	llmg_1827	0	J	U
llmg_1828	menaquinone-specific isochorismate synthase	menF	0	HQ	P,V								2.44097
llmg_1828	menaquinone-specific isochorismate synthase	menF	0	HQ	P,V
llmg_1829	2-oxoglutarate decarboxylase / 2-succinyl-6-hydroxy-2,4-cyclohexadiene-1-carboxylate synthase	menD	0	H	V
llmg_1829	2-oxoglutarate decarboxylase / 2-succinyl-6-hydroxy-2,4-cyclohexadiene-1-carboxylate synthase	menD	0	H	V
llmg_1830	menaquinone biosynthesis related protein	menX	0	R	V
llmg_1831	naphthoate synthase	menB	0	H	V					1.74128	1.69581	2.11047	1.93291
llmg_1832	O-succinylbenzoic acid--CoA ligase	menE	0	IQ	V					1.56546
llmg_1833	o-succinylbenzoate synthase	menC	0	MR	V
llmg_1834	hypothetical protein	llmg_1834	0	Q	-
llmg_1835	transcriptional regulator, LacI family	rliC	0	K	-
llmg_1835	transcriptional regulator, LacI family	rliC	0	K	-
llmg_1836	alpha-xylosidase	xylS	0	G	C
llmg_1836	alpha-xylosidase	xylS	0	G	C
llmg_1837	hypothetical protein	llmg_1837	5	0	-
llmg_1838	putative sugar ABC transporter substrate-binding protein	llmg_1838	1	G	M
llmg_1838	putative sugar ABC transporter substrate-binding protein	llmg_1838	1	G	M
llmg_1839	putative sugar ABC transporter permease	llmg_1839	4	G	M
llmg_1843	hypothetical protein	llmg_1843	0	FJ	-
llmg_1844	hypothetical protein	llmg_1844	1	T	-
llmg_1845	metal-dependent hydrolase	llmg_1845	0	R	-
llmg_1845	metal-dependent hydrolase	llmg_1845	0	R	-
llmg_1846	cold shock-like protein cspB	cspB	0	K	T								-3.58064
llmg_1847	cold shock-like protein cspA	cspA	0	K	-							-3.73122	-4.11428
llmg_1848	hypothetical protein	llmg_1848	0	0	-
llmg_1849	hypothetical protein	metE2	0	E	A
llmg_1850	quinone oxidoreductase	qor	0	CR	-
llmg_1851	hypothetical protein	llmg_1851	6	S	-									-1.52688
llmg_1852	hypothetical protein	llmg_1852	0	R	-							-1.74518	-1.79664
llmg_1853	ABC transporter ATP-binding and permease protein	llmg_1853	4	V	M
llmg_1854	alkaline phosphatase	apl	4	S	S,V,X									-1.67744
llmg_1855	hypothetical protein	llmg_1855	3	0	-
llmg_1856	multidrug resistance ABC transporter ATP-binding and permease protein	lmrA	5	V	M					1.90702	2.30067
llmg_1857	putative esterase	llmg_1857	0	E	-					1.80521	2.59744
llmg_1857	putative esterase	llmg_1857	0	E	-					1.83808	2.62638
llmg_1857	putative esterase	llmg_1857	0	E	-
llmg_1859	putative flavodoxin	llmg_1859	0	CH	-					2.10094	2.75598
llmg_1860	transcriptional regulator, MarR family	rmaB	0	K	-					2.2652	2.95172
llmg_1861	cytochrome D ABC transporter ATP binding and permease protein	cydD	5	CO	M					1.66814
llmg_1862	cytochrome D ABC transporter ATP binding and permease protein	cydC	6	CO	M					1.5394
llmg_1863	cytochrome d ubiquinol oxidase, subunit II	cydB	8	C	E
llmg_1863	cytochrome d ubiquinol oxidase, subunit II	cydB	8	C	E
llmg_1864	cytochrome bd-I ubiquinol oxidase subunit I	cydA	9	C	E					-1.62712	-2.04114			-1.58133
llmg_1864	cytochrome bd-I ubiquinol oxidase subunit I	cydA	9	C	E						-1.69112			-1.58133
llmg_1865	di-/tripeptide transporter	dtpT	13	E	M					-1.64768	-1.86162		-1.97323	-1.5079
llmg_1866	hypothetical protein	llmg_1866	3	0	-
llmg_1867	hypothetical protein	llmg_1867	0	0	-
llmg_1868	HTH-type transcriptional regulator	llmg_1868	0	K	-
llmg_1869	amylopullulanase	apu	0	G	C
llmg_1871	glycogen phosphorylase	glgP	0	G	C
llmg_1871	glycogen phosphorylase	glgP	0	G	C
llmg_1871	glycogen phosphorylase	glgP	0	G	C
llmg_1872	glycogen synthase	glgA	0	G	C
llmg_1873	glucose-1-phosphate adenylyltransferase	glgD	0	G	C
llmg_1873	glucose-1-phosphate adenylyltransferase	glgD	0	G	C
llmg_1874	glucose-1-phosphate adenylyltransferase	glgC	0	G	C
llmg_1875
llmg_1877
llmg_1878	transcription termination protein nusB	nusB	0	K	T							-2.40572
llmg_1879	hypothetical protein	llmg_1879	0	S	-
llmg_1880	elongation factor P	efp	0	J	U
llmg_1881	aminopeptidase P	pepP	0	E	-
llmg_1882	dimethyladenosine transferase	ksgA	0	J	U
llmg_1883	hypothetical protein	llmg_1883	0	L	R
llmg_1884	DNA topology modulation protein FlaR, putative	flaR	0	F	-
llmg_1885	putative deoxyribonuclease	tatD	0	L	F
llmg_1886	IntTn5276 protein	intTn5276	0	L	-
llmg_1886	IntTn5276 protein	intTn5276	0	L	-
llmg_1887	putative Tn5276 excisionase	xisTn5276	0	0	-
llmg_1888	ArdA protein	ardA	0	R	-
llmg_1888	ArdA protein	ardA	0	R	-
llmg_1889	hypothetical protein	llmg_1889	0	0	-
llmg_1890	cell wall binding domain protein, truncated	isp2	0	R	-
llmg_1893	transposase for insertion sequence IS904H	tnp904	0	L	-
llmg_1894	phosphoglycerate mutase family protein	llmg_1894	0	G	C
llmg_1895	phosphate transport system regulator phoU	phoU	0	P	-									-1.86288
llmg_1896	phosphate ABC transporter ATP-binding protein	pstA	0	P	M
llmg_1897	phosphate ABC transporter ATP-binding protein	pstB	0	P	M
llmg_1898	phosphate transport system permease protein pstC	pstC	6	P	M
llmg_1899	phosphate transport system permease protein pstD	pstD	6	P	M
llmg_1900	phosphate transport substrate binding protein pstE	pstE	0	P	M,S
llmg_1900	phosphate transport substrate binding protein pstE	pstE	0	P	M,S
llmg_1901	phosphate transport substrate binding protein pstF	pstF	0	P	M,S
llmg_1902	SsrA-binding protein	smpB	0	O	F
llmg_1903	putative transcriptional regulator	llmg_1903	0	K	-
llmg_1904	putative nitroreductase	llmg_1904	0	C	-
llmg_1905	putative esterase	llmg_1905	0	E	-
llmg_1906	alanyl-tRNA synthetase	alaS	0	J	U,A
llmg_1906	alanyl-tRNA synthetase	alaS	0	J	U,A
llmg_1907	Foldase protein prsA precursor	pmpA	0	O	F										1.53542
llmg_1908	putative methyltransferase	llmg_1908	0	R	A,L,X						1.54306
llmg_1909	PepF protein	pepF	0	E	-						1.62823
llmg_1909	PepF protein	pepF	0	E	-					1.51999	1.57903
llmg_1909	PepF protein	pepF	0	E	-
llmg_1909	PepF protein	pepF	0	E	-
llmg_1911	hypothetical protein	llmg_1911	6	S	-									-1.52842
llmg_1912	hypothetical protein	llmg_1912	3	R	-				-2.20484	-3.13351	-2.7854
llmg_1913	Xanthine/uracil/vitamin C permease	pbuO	13	R	M					-2.08388	-2.30268	-4.11058	-3.75031	-2.37304	-1.67421	-2.36295
llmg_1913	Xanthine/uracil/vitamin C permease	pbuO	13	R	M				-2.12026	-2.68265	-3.86535	-3.8749	-4.00801	-2.37304	-1.67421	-2.36295
llmg_1914	hypothetical protein	llmg_1914	0	R	-									-1.76173
llmg_1915	putative Fe-S oxidoreductase	llmg_1915	0	C	-				1.64194	1.72857
llmg_1916	putative electron transport protein	llmg_1916	0	C	-				1.65812	1.71341
llmg_1917	hypothetical protein	llmg_1917	0	S	-				1.68304	1.60361
llmg_1918	hypothetical protein	llmg_1918	7	R	-					2.0015	3.01735
llmg_1919	hypothetical protein	llmg_1919	0	IR	-								1.6334
llmg_1920	hypothetical protein	llmg_1920	0	R	-
llmg_1921	30S ribosomal protein S20	rpsT	0	J	U							-1.80596		-1.65894
llmg_1922	exodeoxyribonuclease V alpha chain	recD	0	L	R
llmg_1922	exodeoxyribonuclease V alpha chain	recD	0	L	R
llmg_1923	phosphoglycerate mutase	gpmC	0	G	C
llmg_1924	prephenate dehydratase	pheA	0	E	A
llmg_1925	AroK protein	aroK	0	E	A
llmg_1926	3-phosphoshikimate 1-carboxyvinyltransferase	aroA	0	E	A
llmg_1927	prephenate dehydrogenase	tyrA	0	E	A,B							1.61402	2.2441
llmg_1928	sensor histidine kinase	kinG	2	T	-
llmg_1929	response regulator	llrG	0	TK	-								1.6131
llmg_1930	hypothetical protein	llmg_1930	9	V	-						1.52474
llmg_1932	Sulfate/thiosulfate import ATP-binding protein cysA	llmg_1932	0	V	M
llmg_1933	hypothetical protein	llmg_1933	1	S	-
[truncated: 762 more rows]

## Sheet: 2. MP_ info
General information membrane proteomics
Labeling of the membrane proteome samples with iTRAQ labels
OpuA(H223A) sample -with 4-plex iTRAQ label			AmyQ/Sut23/PS1Δ9 samples -with 8-plex iTRAQ label
label	sample		label	sample
114	OpuA(mRNA) biol. Repl. 2		113	control (pNZ8048) biol. Repl. 1
115	OpuA(H223A) biol. Repl. 2		114	control (pNZ8048) biol. Repl. 1
116	OpuA(mRNA) biol. Repl. 3		115	AmyQ biol. Repl. 1
117	OpuA(H223A) biol. Repl. 3		116	AmyQ biol. Repl. 2
			117	StSUT1 biol. Repl. 1
			118	StSUT1 biol. Repl. 2
			119	PS1Δ9 biol. Repl. 1
			121	PS1Δ9 biol. Repl. 2
Identified proteins in membrane proteome
Description	OpuA(H223A)	AmyQ	StSUT1	PS1Δ9
total number of identified proteins$ (without applying cutoffs about significance)	685	621	621	621
number of significantly identified proteins (after applying the cutoffs defined in M&M)	151	52	176	87
significantly up-regulated	9	27	113	35
significantly down-regulated	142	25	63	52
$Excluding the plasmid related proteins that were added to the L.lactis-database (see M&M)

## Sheet: 3. MP_OpuA
Accession nr	Description	Name	#TMDs	# peptides	Ratio OpuA1	Ratio OpuA2	Fold Change OpuA1	Fold Change OpuA2	p-value OpuA1	p-value OpuA2
llmg_0001	chromosomal replication initiation protein	dnaA	0	3	0.9445	1.354	-1.05876	1.354	0.173274	0.373651
llmg_0002	DNA polymerase III subunit beta	dnaN	0	13	0.6266	0.7914	-1.59591	-1.26358	0.000107103	0.0463407		-1.05876
llmg_0003	ATP-dependent nuclease subunit B	rexB	0	2	0.7759	0.8225	-1.28883	-1.21581	0.241229	0.669019
llmg_0004	ATP-dependent nuclease subunit A	rexA	0	18	0.9119	1.3571	-1.09661	1.3571	0.0320821	0.00625074
llmg_0013	Transcription-repair coupling factor (TRCF)	mfd	0	4	0.9544	1.6495	-1.04778	1.6495	0.444792	0.253359
llmg_0016	hypothetical protein	llmg_0016	1	13	1.4805	1.3477	1.4805	1.3477	0.000116911	0.102025
llmg_0018	similar to Beta-lactamase A	llmg_0018	1	5	1.2039	0.4734	1.2039	-2.11238	0.194728	0.0720281
llmg_0020	hypoxanthine phosphoribosyltransferase	hpt	0	7	0.9988	1.6732	-1.0012	1.6732	0.982625	0.000309947
llmg_0021	putative cell division protein	ftsH	2	356	0.8017	0.8865	-1.24735	-1.12803	0	1.98999e-05
llmg_0039	hypothetical protein	ps117	0	4	0.8342	1.16	-1.19875	1.16	0.403683	0.0213397
llmg_0045	hypothetical protein	ps111	2	2	0.6851	0.3676	-1.45964	-2.72035	0.136537	0.300901
llmg_0056	hypothetical protein	llmg_0056	0	19	0.7105	0.8338	-1.40746	-1.19933	1.72676e-06	0.0999712
llmg_0063	putative sulphate transporter	llmg_0063	10	12	1.0622	1.3248	1.0622	1.3248	0.438101	0.0232023
llmg_0071	dihydrolipoamide dehydrogenase	pdhD	0	6	0.4981	0.5682	-2.00763	-1.75994	0.000128599	0.0118729
llmg_0072	pyruvate dehydrogenase complex E2 component	pdhC	0	72	0.4692	0.7762	-2.13129	-1.28833	0	8.10844e-07
llmg_0073	pyruvate dehydrogenase E1 component beta subunit	pdhB	0	13	0.5723	0.691	-1.74734	-1.44718	8.97684e-08	1.15311e-06
llmg_0074	pyruvate dehydrogenase E1 component alpha subunit	pdhA	0	9	0.5188	0.6048	-1.92753	-1.65344	2.16575e-05	0.00270644
llmg_0079	tryptophanyl-tRNA synthetase II	trpS	0	4	0.6699	0.7591	-1.49276	-1.31735	0.00943908	0.154885
llmg_0085	Putative ABC transporter ATP binding protein	llmg_0085	0	24	0.6699	0.7779	-1.49276	-1.28551	3.01138e-09	0.00226622
llmg_0092	putative short-chain type dehydrogenase	llmg_0092	0	32	0.7294	0.9187	-1.37099	-1.08849	4.12241e-06	0.313027
llmg_0098	50S ribosomal protein L33	rpmG	0	13	0.7288	1.3034	-1.37212	1.3034	0.000365568	0.00740799
llmg_0100	cation-transporting ATPase	cadA	6	3	0.5212	0.4553	-1.91865	-2.19635	0.0209724	0.0134771
llmg_0106	similar to ABC transporter (ATP-binding protein)	llmg_0106	0	22	0.9984	1.9153	-1.0016	1.9153	0.963229	3.7082e-05
llmg_0111	hypothetical protein	llmg_0111	0	7	0.7039	0.7814	-1.42066	-1.27975	0.00844678	0.0707437
llmg_0112	putative xylanase/chitin deacetylase	llmg_0112	1	14	1.0239	0.9483	1.0239	-1.05452	0.640189	0.712572
llmg_0113	GTP pyrophosphokinase	relA	0	32	0.8231	1.2277	-1.21492	1.2277	7.94318e-06	0.00511751
llmg_0114	glycosyl transferase, family 2	llmg_0114	2	25	0.7674	0.7287	-1.3031	-1.37231	2.57799e-05	0.000587175
llmg_0116	hypothetical protein	llmg_0116	5	10	0.8943	1.0428	-1.11819	1.0428	0.0858409	0.547193
llmg_0118	putative amino-acid transporter	ctrA	12	11	0.8619	0.9277	-1.16023	-1.07793	0.0108085	0.631655
llmg_0119	putative Acyltransferase	llmg_0119	1	81	0.7639	0.9322	-1.30907	-1.07273	1.60427e-12	0.398141
llmg_0124	preprotein translocase subunit SecA	secA	0	168	0.6351	0.6184	-1.57456	-1.61708	0	0
llmg_0127	phosphoenolpyruvate-protein phosphotransferase	ptsI	0	26	0.8131	0.9378	-1.22986	-1.06633	0.00256061	0.349074
llmg_0130	hypothetical protein	llmg_0130	1	24	0.8633	0.9496	-1.15835	-1.05307	0.000394297	0.269391
llmg_0143	preprotein translocase subunit	llmg_0143	3	16	0.7998	0.6473	-1.25031	-1.54488	8.30378e-05	2.68923e-11
llmg_0144	hypothetical protein	llmg_0144	0	29	0.6129	0.8192	-1.63159	-1.2207	2.24532e-12	0.00220134
llmg_0165	hypothetical protein	llmg_0165	4	15	0.778	0.6555	-1.28535	-1.52555	0.000121238	1.62462e-07
llmg_0168	deoxyribonuclease	llmg_0168	1	7	0.5276	0.395	-1.89538	-2.53165	0.000243285	0.00288824
llmg_0170	hypothetical protein	llmg_0170	8	55	0.8916	1.0122	-1.12158	1.0122	0.00269699	0.867809
llmg_0171	aminotransferase AlaT	aspC	0	19	0.8579	1.6531	-1.16564	1.6531	0.00038305	2.39628e-06
llmg_0172	transcriptional repressor CodY	codY	0	6	0.5639	0.4863	-1.77336	-2.05634	9.46591e-05	0.000254469
llmg_0176	aspartyl/glutamyl-tRNA amidotransferase subunit B	gatB	0	14	0.992	1.4711	-1.00806	1.4711	0.879369	0.00570273
llmg_0178	Damage-inducible protein DinF	dinF	11	5	0.7697	0.8593	-1.29921	-1.16374	0.199367	0.05069
llmg_0183	hypothetical protein	llmg_0183	0	9	0.6366	0.7869	-1.57085	-1.27081	0.00200037	0.177044
llmg_0193	hypothetical protein	llmg_0193	0	58	0.7851	1.0397	-1.27372	1.0397	9.83051e-06	0.577008
llmg_0194	hypothetical protein	llmg_0194	0	21	1.1733	1.9983	1.1733	1.9983	0.000281358	1.37975e-07
llmg_0196	prenyl transferase	llmg_0196	0	14	0.7032	0.9797	-1.42207	-1.02072	3.61415e-06	0.722891
llmg_0197	1,4-dihydroxy-2-naphthoate octaprenyltransferase	menA	7	4	0.8967	0.9068	-1.1152	-1.10278	0.497324	0.319802
llmg_0198	hypothetical protein	llmg_0198	11	8	0.8959	0.6622	-1.1162	-1.51012	0.0399959	0.00504343
llmg_0199	ferrous iron transport protein B homolog	feoB	12	46	0.7673	0.6594	-1.30327	-1.51653	3.2195e-09	1.18626e-07
llmg_0202	predicted kinase related to dihydroxyacetone kinase	llmg_0202	0	22	0.6272	0.7722	-1.59439	-1.295	4.1783e-11	0.000378666
llmg_0204	50S ribosomal protein L28	rpmB	0	43	0.6286	0.9145	-1.59084	-1.09349	7.32747e-14	0.117675
llmg_0205	hypothetical protein	llmg_0205	4	41	0.6836	0.8796	-1.46284	-1.13688	3.33733e-13	0.0870849
llmg_0209	dTDP-glucose 4,6-dehydratase	rmlB	0	9	0.7943	1.2963	-1.25897	1.2963	0.0072929	0.144239
llmg_0211	Rhamnosyltransferase RgpA	rgpA	0	38	0.7619	0.8186	-1.31251	-1.2216	0.0104789	0.0150611
llmg_0212	Rhamnosyltransferase RgpB	rgpB	0	15	0.8	0.9062	-1.25	-1.10351	0.000627669	0.141937
llmg_0213	capsule polysaccharide export inner-membrane protein RgpC	rgpC	6	5	0.926	1.0616	-1.07991	1.0616	0.372408	0.543728
llmg_0214	Polysaccharide ABC transporter ATP-binding protein RgpD	rgpD	0	110	0.6513	0.8099	-1.53539	-1.23472	0	6.1971e-07
llmg_0215	hypothetical protein	llmg_0215	9	29	0.8579	1.1256	-1.16564	1.1256	0.0023373	0.168736
llmg_0216	Glycosyltransferase RgpE	rgpE	0	36	0.5044	0.655	-1.98255	-1.52672	1.11022e-15	5.55717e-05
llmg_0217	alpha-L-Rha alpha-1,2-L-rhamnosyltransferase RgpF	rgpF	0	139	0.7713	0.942	-1.29651	-1.06157	1.53211e-14	0.155758
llmg_0218	putative glycosyl transferase	llmg_0218	0	29	0.7058	0.8459	-1.41683	-1.18217	4.5176e-07	0.018058
llmg_0220	putative glycosyl transferase	llmg_0220	0	56	0.7589	0.9847	-1.3177	-1.01554	4.88049e-09	0.854542
llmg_0221	similar to glycosyl transferase	llmg_0221	0	74	0.6723	1.0366	-1.48743	1.0366	0	0.682372
llmg_0222	hypothetical protein	wefC	0	36	0.6714	0.9	-1.48943	-1.11111	2.02061e-14	0.122851
llmg_0223	hypothetical protein	llmg_0223	0	96	0.6772	0.832	-1.47667	-1.20192	0	0.0191524
llmg_0225	Putative O-antigen transporter	rfbX	13	11	0.8109	0.9153	-1.2332	-1.09254	0.00232515	0.549122
llmg_0226	possible surface protein	llmg_0226	2	116	0.8334	1.0078	-1.1999	1.0078	1.50215e-05	0.910258
llmg_0227	hypothetical protein	llmg_0227	7	17	0.7423	0.9134	-1.34716	-1.09481	1.71366e-08	0.359609
llmg_0229	hypothetical protein	llmg_0229	0	14	0.7586	1.0356	-1.31822	1.0356	2.29956e-06	0.813422
llmg_0230	inositol-5-monophosphate dehydrogenase	guaB	0	3	0.7411	1.0821	-1.34935	1.0821	0.182921	0.131823
llmg_0231	hypothetical protein	llmg_0231	0	14	0.6049	1.0237	-1.65317	1.0237	7.43446e-09	0.837455
llmg_0239	hypothetical protein	llmg_0239	0	5	0.6264	0.4843	-1.59642	-2.06484	0.00289412	0.000828348
llmg_0242	hypothetical protein	llmg_0242	0	2	0.8326	0.9854	-1.20106	-1.01482	0.179453	0.9765
llmg_0251	30S ribosomal protein S21	rpsU	0	22	0.5236	0.6115	-1.90985	-1.63532	3.9746e-14	7.47933e-07
llmg_0263	putative methyltransferase	llmg_0263	0	15	0.7046	0.7585	-1.41924	-1.31839	1.47346e-06	0.000114093
llmg_0265	putative flavoprotein	llmg_0265	0	6	0.8173	0.6178	-1.22354	-1.61865	0.19148	0.00212837
llmg_0266	putative sugar kinase	llmg_0266	0	24	0.6398	1.0099	-1.56299	1.0099	5.16412e-08	0.921004
llmg_0268	ABC transporter ATP binding protein	llmg_0268	6	13	0.7361	0.7496	-1.35851	-1.33404	9.84187e-07	0.00498232
llmg_0269	ABC transporter ATP-binding and permease protein	llmg_0269	3	12	0.7013	0.693	-1.42592	-1.443	7.17475e-05	0.0159644
llmg_0270	hypothetical protein	llmg_0270	1	19	0.6642	0.5885	-1.50557	-1.69924	8.81016e-10	9.7643e-09
llmg_0271	oxidoreductase, Gfo/Idh/MocA family	llmg_0271	0	3	1.1619	1.1368	1.1619	1.1368	0.609818	0.468523
llmg_0280	N-acetylglucosaminidase	acmA	1	26	0.9485	1.1889	-1.0543	1.1889	0.479868	0.0927672
llmg_0281	anaerobic ribonucleoside triphosphate reductase	llmg_0281	0	58	1.0361	2.4681	1.0361	2.4681	0.412579	8.87068e-13
llmg_0284	hypothetical protein	llmg_0284	3	24	0.4391	0.3095	-2.27739	-3.23102	1.83054e-11	6.23232e-10
llmg_0287	putative cobalt ABC transporter ATP binding protein	cbiO3	0	14	0.6144	0.7416	-1.6276	-1.34844	8.01967e-07	0.0115041
llmg_0288	putative cobalt ABC transporter ATP binding protein	cbiO2	0	15	0.5749	0.7586	-1.73943	-1.31822	2.71476e-05	0.0104379
llmg_0289	putative cobalt ABC transporter permease protein	cbiQ2	5	25	0.7502	0.729	-1.33298	-1.37174	3.24402e-07	0.00185375
llmg_0293	endo-1,4-beta-xylanase D	xynD	1	18	0.8767	0.8402	-1.14064	-1.19019	0.0360054	0.0966053
llmg_0294	hypothetical protein	llmg_0294	0	19	0.2683	0.1824	-3.72717	-5.48246	1.81588e-12	0
llmg_0296	30S ribosomal protein S4	rpsD	0	76	0.6506	0.7494	-1.53704	-1.3344	0	1.15674e-06
llmg_0297	transcription accessory protein TEX	tex	0	3	0.8358	0.785	-1.19646	-1.27389	0.350867	0.12341
llmg_0299	adenosine deaminase	add	0	4	0.909	1.2242	-1.10011	1.2242	0.58598	0.640264
llmg_0302	Putative Zn-dependent hydrolase	llmg_0302	0	41	0.5903	0.8785	-1.69405	-1.1383	0	0.0728555
llmg_0307	ribosomal-protein-alanine N-acetyltransferase	llmg_0307	0	13	0.8167	0.9017	-1.22444	-1.10902	0.00363048	0.16622
llmg_0309	O-sialoglycoprotein endopeptidase	gcp	0	2	0.9299	0.992	-1.07538	-1.00806	0.586886	0.583285
llmg_0319	PepN protein	pepN	0	12	0.8166	1.3274	-1.22459	1.3274	5.80869e-06	0.00113892
llmg_0322	cation transporter	llmg_0322	4	23	0.7395	0.787	-1.35227	-1.27065	7.10816e-07	9.12376e-05
llmg_0324	multidrug resistance protein C	lmrC	6	207	0.8494	1.0959	-1.1773	1.0959	8.61755e-13	0.00648848
llmg_0325	multidrug resistance protein D	lmrD	6	190	0.8303	1.0649	-1.20438	1.0649	0	0.111857
llmg_0326	UDP-N-acetylglucosamine 1-carboxyvinyltransferase	murA1	0	12	1.0628	1.3122	1.0628	1.3122	0.163391	0.125379
llmg_0333	hypothetical protein	llmg_0333	0	3	0.9424	1.3317	-1.06112	1.3317	0.592216	0.372214
llmg_0335	D-methionine-binding lipoprotein plpA precursor	plpA	1	26	0.8326	0.7483	-1.20106	-1.33636	0.00529202	3.61964e-05
llmg_0336	D-methionine-binding lipoprotein plpB precursor	plpB	1	8	0.8589	0.654	-1.16428	-1.52905	0.0263851	0.031479
llmg_0341	amino acid ABC transporter ATP binding protein	llmg_0341	0	34	0.6292	0.8341	-1.58932	-1.1989	3.51552e-08	0.0300641
llmg_0344	putative cobalt ABC transporter ATP-binding protein	cbiO	0	8	0.8572	1.0208	-1.16659	1.0208	0.211361	0.823635
llmg_0346	ferrichrome ABC transporter permease protein	fhuC	0	26	0.7151	0.7156	-1.39841	-1.39743	6.71239e-10	3.39983e-07
llmg_0349	ferrichrome ABC transporter substrate binding protein	fhuD	0	22	1.0351	1.0128	1.0351	1.0128	0.438057	0.908473
llmg_0356	alkyl hydroperoxide reductase subunit C	ahpC	0	10	0.5101	0.685	-1.9604	-1.45985	3.20923e-08	0.000301737
llmg_0358	penicillin-binding protein 2B	pbp2B	1	122	0.8646	1.1512	-1.1566	1.1512	1.1655e-08	0.000412826
llmg_0360	D-alanyl-alanine synthetase A	ddl	0	9	0.8754	1.2372	-1.14233	1.2372	0.0502269	0.320449
llmg_0368	peptide chain release factor 3	prfC	0	7	0.4855	0.5263	-2.05973	-1.90006	6.20706e-06	0.00213516
llmg_0369	ATP-dependent RNA helicase	rheA	0	92	0.7461	1.2341	-1.3403	1.2341	5.68212e-13	0.000296026
llmg_0371	GTP-binding protein Era	era	0	13	0.5981	0.8912	-1.67196	-1.12208	9.0263e-08	0.293735
llmg_0372	asparagine synthetase B	asnB	0	6	0.9052	1.6915	-1.10473	1.6915	0.34369	0.00267206
llmg_0374	recombinase A	recA	0	57	0.7848	1.4204	-1.27421	1.4204	7.63292e-10	1.0038e-07
llmg_0376	amino acid permease	llmg_0376	12	4	0.9964	0.9183	-1.00361	-1.08897	0.983726	0.231695
llmg_0378	hypothetical protein	llmg_0378	0	6	0.7592	1.2177	-1.31718	1.2177	2.25455e-05	0.0541691
llmg_0380	hypothetical protein	llmg_0380	0	8	1.1044	2.4936	1.1044	2.4936	0.188475	0.00124244
llmg_0381	hypothetical protein	llmg_0381	8	3	0.8255	0.9599	-1.21139	-1.04178	0.391341	0.645173
llmg_0382	putative GTP pyrophosphokinase	llmg_0382	0	3	1.4732	1.0082	1.4732	1.0082	0.220789	0.987748
llmg_0385	peptidyl-prolyl cis-trans isomerase, cyclophilin-type	ppiA	1	85	0.708	0.4782	-1.41243	-2.09118	4.60175e-08	6.8785e-12
llmg_0386	Amino-acid permease lysQ	lysQ	12	14	0.8871	1.1694	-1.12727	1.1694	0.219251	0.337007
llmg_0387	hypothetical protein	llmg_0387	0	2	0.9885	1.3692	-1.01163	1.3692	0.960656	0.225239
llmg_0389	lysyl-tRNA synthetase	lysS	0	9	0.7089	0.9123	-1.41064	-1.09613	0.0237729	0.352506
llmg_0399	Na+/H+ antiporter	nha	12	42	0.7399	0.7179	-1.35153	-1.39295	1.12799e-13	2.5765e-07
llmg_0401	tyrosyl-tRNA synthetase	tyrS	0	12	0.7129	0.6773	-1.40272	-1.47645	0.294318	0.299469
llmg_0402	Penicillin-binding protein 1B	pbp1B	1	63	0.7943	0.8564	-1.25897	-1.16768	8.21576e-09	0.000748988
llmg_0403	Glutamyl-aminopeptidase	pepA	0	4	1.0872	0.7922	1.0872	-1.26231	0.750301	0.325049
llmg_0405	putative secreted protein	llmg_0405	0	2	1.0516	0.8288	1.0516	-1.20656	0.774494	0.760652
llmg_0407	Phenylalanyl-tRNA synthetase beta chain	pheT	0	2	0.7892	0.9804	-1.26711	-1.01999	0.425516	0.977384
llmg_0411	chaperonin GroEL	groEL	0	3	0.7802	1.1231	-1.28172	1.1231	0.23138	0.742028
llmg_0413	sensor histidine kinase	kinC	2	39	0.8352	0.9778	-1.19732	-1.0227	5.06651e-07	0.548481
llmg_0414	two-component system regulator	llrC	0	4	0.5734	0.5566	-1.74398	-1.79662	0.0307461	0.0127892
llmg_0416	DNA polymerase III subunit delta'	holB	0	2	0.8485	1.5378	-1.17855	1.5378	0.345336	0.235412
llmg_0417	hypothetical protein	llmg_0417	0	8	0.8445	1.0665	-1.18413	1.0665	0.00782678	0.774355
llmg_0424	transcriptional regulator	llmg_0424	0	4	1.1269	0.9807	1.1269	-1.01968	0.26892	0.909212
llmg_0426	diphosphomevalonate decarboxylase	mvaD	0	5	0.8585	1.1283	-1.16482	1.1283	0.120587	0.296412
llmg_0433	ATP-dependent RNA helicase	rheB	0	52	0.8394	0.8689	-1.19133	-1.15088	5.32263e-06	0.0104669
llmg_0434	SanA protein homolog	llmg_0434	1	3	0.8579	0.5414	-1.16564	-1.84706	0.0522183	0.0423392
llmg_0440	cellobiose-specific PTS system IIC component	ptcC	10	88	0.7252	0.7458	-1.37893	-1.34084	0	0.0009696
llmg_0441	6-phospho-beta-glucosidase	celA	0	19	0.6461	0.8342	-1.54775	-1.19875	8.60968e-07	0.143838
llmg_0446	multiple sugar-binding transport ATP-binding protein	msmK	0	11	0.6789	0.9552	-1.47297	-1.0469	0.00183311	0.624264
llmg_0447	NifJ protein	nifJ	0	8	1.0455	1.3821	1.0455	1.3821	0.597709	0.264013
llmg_0448	hypothetical protein	llmg_0448	3	36	0.7552	0.5554	-1.32415	-1.8005	7.22533e-13	0
llmg_0458	Glucosyltransferase-I precursor	llmg_0458	2	3	1.1795	2.6276	1.1795	2.6276	0.683501	0.0961451
llmg_0461	transcription regulator	lytR	1	66	0.8721	1.0545	-1.14666	1.0545	0.00010157	0.209201
llmg_0462	tRNA pseudouridine synthase A	truA	0	3	0.9493	1.0865	-1.05341	1.0865	0.782044	0.510464
llmg_0463	phosphomethylpyrimidine kinase	thiD2	0	5	1.1702	1.1664	1.1702	1.1664	0.507191	0.644215
llmg_0467	CTP synthetase	pyrG	0	22	0.6859	0.9163	-1.45794	-1.09135	8.27416e-06	0.283435
llmg_0476	hypothetical protein	llmg_0476	2	66	0.8201	1.1512	-1.21936	1.1512	3.64541e-06	0.00111582
llmg_0482	hypothetical protein	llmg_0482	0	58	0.7639	0.9523	-1.30907	-1.05009	1.78614e-09	0.613019
llmg_0483	DNA polymerase III DnaE	dnaE	0	4	0.869	0.7581	-1.15075	-1.31909	0.132315	0.042132
llmg_0492	hypothetical protein	llmg_0492	0	9	0.6875	0.7227	-1.45455	-1.3837	0.00120676	0.0017264
llmg_0493	putative esterase/lipase	llmg_0493	1	29	0.9096	0.9437	-1.09938	-1.05966	0.0036506	0.415112
llmg_0494	putative beta-N-acetylglucosaminidase	nagZ	1	15	0.8035	0.9842	-1.24456	-1.01605	0.00310504	0.832313
llmg_0495	hypothetical protein	llmg_0495	1	36	0.9656	1.0493	-1.03563	1.0493	0.314734	0.402244
llmg_0496	HU-like DNA-binding protein	hllA	0	4	0.6676	0.4621	-1.4979	-2.16403	0.00297889	0.000510651
llmg_0497	hypothetical protein	llmg_0497	0	4	1.217	1.6426	1.217	1.6426	0.367981	0.239054
llmg_0507	peptide binding protein	llmg_0507	0	5	0.864	0.9683	-1.15741	-1.03274	0.267182	0.715681
llmg_0511	penicillin-binding protein 1a	ponA	1	120	0.7522	0.8293	-1.32943	-1.20584	2.22045e-16	0.00435733
llmg_0519	trigger factor	tig	0	13	0.6991	0.7247	-1.43041	-1.37988	0.00346611	0.00806513
llmg_0521	RNA polymerase sigma factor RpoD	rpoD	0	19	0.6844	0.789	-1.46113	-1.26743	6.1364e-07	0.0144366
llmg_0528	ATP-dependent Clp protease ATP-binding subunit clpE	clpE	0	4	0.7265	0.4377	-1.37646	-2.28467	0.0315409	0.00616363
llmg_0534	excinuclease ABC subunit B	uvrB	0	5	0.8729	1.1402	-1.14561	1.1402	0.307912	0.533601
llmg_0538	(3R)-hydroxymyristoyl-(acyl-carrier-protein) dehydratase	llmg_0538	0	4	0.3865	1.5618	-2.58732	1.5618	0.00455128	0.0362705
llmg_0539	enoyl-(acyl carrier protein) reductase	fabI	0	31	0.8411	1.0745	-1.18892	1.0745	1.00145e-05	0.297754
llmg_0540	OxaA-like protein precursor	oxaA2	6	106	0.9278	1.182	-1.07782	1.182	0.00844481	0.076957
llmg_0547	cation-transporting ATPase, E1-E2 family	ctpE	9	108	0.7962	0.8665	-1.25597	-1.15407	0	0.000302486
llmg_0551	hypothetical protein	llmg_0551	1	3	0.8814	1.3183	-1.13456	1.3183	0.104391	0.217136
llmg_0556	hypothetical protein	llmg_0556	2	40	0.8336	0.7483	-1.19962	-1.33636	0.00177501	0.000796313
llmg_0562	putative translation factor	llmg_0562	0	7	0.6085	0.6266	-1.64339	-1.59591	0.0193793	0.00289946
llmg_0564	putative soluble lytic murein transglycosylase	llmg_0564	1	28	0.994	1.3	-1.00604	1.3	0.909141	8.81659e-05
llmg_0578	putative tRNA-processing ribonuclease BN	llmg_0578	6	7	0.8418	1.1035	-1.18793	1.1035	0.121379	0.675708
llmg_0583	prolipoprotein diacylglyceryl transferase	lgt	5	19	0.9288	0.8961	-1.07666	-1.11595	0.160214	0.196161
llmg_0584	hypothetical protein	llmg_0584	1	22	0.6065	0.6257	-1.6488	-1.59821	0.00411791	0.0129479
llmg_0585	putative secreted protein	llmg_0585	1	14	1.4109	1.2373	1.4109	1.2373	3.36008e-06	0.187944
llmg_0586	6-phosphogluconate dehydrogenase	gnd	0	4	0.9681	0.7553	-1.03295	-1.32398	0.544457	0.118674
llmg_0588	putative potassium transport system protein kupB	kupB	12	68	0.9384	0.8959	-1.06564	-1.1162	0.125988	0.056885
llmg_0592	hypothetical protein	llmg_0592	0	3	0.8963	1.3218	-1.1157	1.3218	0.502332	0.509179
llmg_0593	Prohibitin/stomatin like protein	llmg_0593	1	293	0.658	0.6985	-1.51976	-1.43164	0	0
llmg_0599	hypothetical protein	llmg_0599	12	74	0.7201	0.7713	-1.3887	-1.29651	7.72715e-14	0.000626777
llmg_0600	glycosyl transferase	llmg_0600	2	53	0.6599	0.651	-1.51538	-1.5361	0	3.4346e-08
llmg_0602	hypothetical protein	llmg_0602	0	4	0.6406	1.5457	-1.56104	1.5457	0.00207706	0.218145
llmg_0605	Oxidoreductase	llmg_0605	0	14	0.8071	0.959	-1.239	-1.04275	0.000574419	0.390931
llmg_0609	putative aminodeoxychorismate lyase	pabC	1	118	1.0381	1.3668	1.0381	1.3668	0.110428	9.36196e-07
llmg_0615	ATP-dependent Clp protease ATP-binding subunit	clpC	0	60	0.8207	1.4896	-1.21847	1.4896	1.29754e-05	4.94695e-08
llmg_0616	Putative Sigma 54 modulation protein	yfiA	0	2	0.7337	1.0847	-1.36295	1.0847	0.345245	0.36237
llmg_0617	phosphopyruvate hydratase	eno	0	78	0.5321	0.6058	-1.87935	-1.65071	0	6.41709e-14
llmg_0625	Putative ABC transporter permease protein	llmg_0625	4	8	0.8484	1.1046	-1.17869	1.1046	0.238739	0.554637
llmg_0627	long-chain acyl-CoA synthetase	fadD	0	22	0.9096	1.9754	-1.09938	1.9754	0.133329	2.96344e-06
llmg_0628	divalent cation transport-related protein	llmg_0628	2	20	0.7448	0.6948	-1.34264	-1.43926	1.73143e-07	8.78381e-05
llmg_0629	formate acetyltransferase	pfl	0	38	0.9359	1.6789	-1.06849	1.6789	0.116911	9.36446e-06
llmg_0633	cell division protein ftsW1	ftsW1	10	17	0.8101	0.9089	-1.23442	-1.10023	0.00497979	0.380127
llmg_0634	pyruvate carboxylase	pycA	0	38	0.669	0.907	-1.49477	-1.10254	8.61533e-14	0.0685005
llmg_0639	hypothetical protein	llmg_0639	1	73	0.7266	0.726	-1.37627	-1.37741	0	4.86385e-05
llmg_0643	cation-transporting ATPase, E1-E2 family	pacL	8	162	0.9321	0.8974	-1.07285	-1.11433	0.000157453	0.00566324
llmg_0658	type I restriction-modification system restriction subunit	hsdR	0	6	0.7627	1.2397	-1.31113	1.2397	0.00268446	0.187981
llmg_0661	CorA like magnesium and cobalt transport protein	llmg_0661	2	15	0.7805	0.7422	-1.28123	-1.34735	0.000433482	0.0137704
llmg_0697	oligopeptide transport ATP-binding protein oppD	oppD	0	21	0.4559	0.5196	-2.19346	-1.92456	5.85205e-07	0.000445363
llmg_0698	oligopeptide transport ATP-binding protein oppF	oppF	0	15	0.5739	0.7	-1.74246	-1.42857	1.79207e-06	0.00506408
llmg_0699	peptide transport system permease protein oppB	oppB	6	12	0.7806	0.7133	-1.28107	-1.40193	4.61048e-05	6.99046e-05
llmg_0701	Oligopeptide-binding protein oppA precursor	oppA	0	128	0.6685	0.7443	-1.49589	-1.34354	0	1.67547e-09
llmg_0710	hypothetical protein	llmg_0710	6	18	0.6399	0.7562	-1.56274	-1.3224	1.86151e-10	0.0130565
llmg_0726	hypothetical protein	llmg_0726	1	14	0.6371	0.6162	-1.56961	-1.62285	0.0350988	0.0550265
llmg_0727	PTS system, mannose-specific IID component	ptnD	4	131	0.6666	0.6039	-1.50015	-1.6559	0	1.77636e-15
llmg_0729	PTS system, mannose-specific IIAB components	ptnAB	0	37	0.629	0.9381	-1.58983	-1.06598	2.86438e-14	0.453883
llmg_0731	putative secreted protein	llmg_0731	1	24	0.9227	1.2041	-1.08378	1.2041	0.15745	0.596848
llmg_0733	cell envelope-related transcriptional attenuator	llmg_0733	1	82	0.7451	0.88	-1.3421	-1.13636	0	0.00392306
llmg_0748	Sensor protein kinase kinF	kinF	3	23	0.6411	0.6291	-1.55982	-1.58957	1.50612e-08	5.76042e-06
llmg_0752	phage infection protein	pip	6	74	0.9574	1.2493	-1.0445	1.2493	0.0984409	9.45451e-06
llmg_0753	Ubiquinone/menaquinone biosynthesis methyltransferase	ubiE	0	26	0.7508	0.7762	-1.33191	-1.28833	7.86385e-08	0.000568838
llmg_0758	putative chloride channel protein	eriC	9	9	0.8092	1.1956	-1.23579	1.1956	0.0622101	0.297775
llmg_0759	1,4-dihydroxy-2-naphthoate octaprenyltransferase	ubiA	8	9	0.7836	0.9294	-1.27616	-1.07596	0.00852293	0.519681
llmg_0761	putative oxidoreductase	llmg_0761	0	5	0.915	1.0267	-1.0929	1.0267	0.405297	0.92002
llmg_0766	DNA translocase ftsK	ftsK	5	72	0.8458	0.9265	-1.18231	-1.07933	0.000655614	0.15133
llmg_0767	hypothetical protein	llmg_0767	1	19	0.9439	0.8496	-1.05943	-1.17702	0.175383	0.10719
llmg_0768	DNA polymerase III subunit delta	holA	0	10	0.9621	0.9884	-1.03939	-1.01174	0.474169	0.948345
llmg_0769	Putative DivIVA cell division initiation protein	llmg_0769	0	22	0.6583	0.7897	-1.51906	-1.2663	2.13439e-05	0.0395353
llmg_0771	Putative N6-adenine-specific DNA methylase	llmg_0771	0	3	0.7577	1.3775	-1.31978	1.3775	0.0372251	0.120745
llmg_0772	hypothetical protein	llmg_0772	1	127	0.6405	1.0328	-1.56128	1.0328	0	0.815123
llmg_0778	DNA mismatch repair protein mutS	mutS	0	16	0.7574	1.0455	-1.32031	1.0455	5.60116e-08	0.47956
llmg_0782	3-dehydroquinate dehydratase	aroD	0	5	0.7087	0.7675	-1.41103	-1.30293	0.0239414	0.0674573
llmg_0789	ribose ABC transporter substrate binding protein RbsB	rbsB	1	2	0.7534	0.6555	-1.32732	-1.52555	0.24489	0.208059
llmg_0791	hypothetical protein	ps302	2	32	0.7648	1.066	-1.30753	1.066	1.11223e-05	0.592649
llmg_0808	hypothetical protein	ps318	0	3	0.8115	1.0734	-1.23229	1.0734	0.153323	0.432352
llmg_0836	major head protein	ps342	0	26	1.1003	1.3282	1.1003	1.3282	0.0495673	0.0106255
llmg_0852	hypothetical protein	ps357	0	2	1.1155	1.0885	1.1155	1.0885	0.299828	0.841874
llmg_0856	hypothetical protein	llmg_0856	14	8	0.6338	0.98	-1.57778	-1.02041	9.79034e-05	0.847385
llmg_0870	Transporter	llmg_0870	6	14	1.0073	0.9176	1.0073	-1.0898	0.880466	0.327444
llmg_0876	metallo-beta-lactamase superfamily protein	llmg_0876	0	63	0.8466	0.9845	-1.1812	-1.01574	1.09853e-06	0.804077
llmg_0878	signal recognition particle protein	ffh	0	23	0.703	0.9564	-1.42248	-1.04559	1.76038e-06	0.624225
llmg_0879	spermidine acetyltransferase	speG	0	4	0.6591	1.0712	-1.51722	1.0712	0.00022711	0.753803
llmg_0885	gamma-glutamyl kinase	proB	0	4	0.6544	0.9235	-1.52812	-1.08284	0.00475917	0.562259
llmg_0886	gamma-glutamyl phosphate reductase	proA	0	2	0.9218	0.8884	-1.08483	-1.12562	0.459169	0.728908
llmg_0890	pyrimidine regulatory protein PyrR	pyrR	0	9	0.4047	0.498	-2.47097	-2.00803	9.51401e-06	3.95683e-06
llmg_0891	uracil permease (Uracil transporter)	pyrP	10	17	0.3049	0.3174	-3.27976	-3.1506	6.00751e-08	1.53362e-08
llmg_0893	aspartate carbamoyltransferase catalytic subunit	pyrB	0	2	0.4693	0.4282	-2.13083	-2.33536	0.121762	0.253338
llmg_0903	putative serine/threonine phosphatase	llmg_0903	1	9	0.9726	0.8977	-1.02817	-1.11396	0.311093	0.155689
llmg_0906	50S ribosomal protein L31 type B	rpmE	0	4	0.4427	0.4731	-2.25887	-2.11372	0.0616047	0.000761935
llmg_0909	sensor protein kinase kinA	kinA	2	24	0.8921	0.7249	-1.12095	-1.3795	0.0287829	0.000114434
llmg_0913	N-acetylglucosaminyl transferase	murG	0	11	0.9409	0.9235	-1.06281	-1.08284	0.441199	0.23018
llmg_0914	cell division protein ftsQ	ftsQ	1	55	0.9725	1.21	-1.02828	1.21	0.373973	0.0157356
llmg_0926	S-adenosylmethionine:tRNA ribosyltransferase-isomerase	queA	0	2	0.9405	0.7868	-1.06326	-1.27097	0.187996	0.629353
llmg_0931	MvaA protein	mvaA	0	9	0.7651	1.1561	-1.30702	1.1561	0.00209603	0.0980029
llmg_0932	30S ribosomal protein S16	rpsP	0	7	0.8041	1.2381	-1.24363	1.2381	0.00867339	0.0370108
llmg_0935	putative lysophospholipase	llmg_0935	0	17	0.6647	0.7361	-1.50444	-1.35851	3.52773e-06	0.00362115
llmg_0943	PepDB protein	pepDB	0	27	0.8264	0.6585	-1.21007	-1.5186	0.00025832	0.000358939
llmg_0950	putative oxidoreductase	llmg_0950	0	2	0.7579	0.9706	-1.31944	-1.03029	0.156637	0.870114
llmg_0953	hypothetical protein	llmg_0953	5	16	0.7434	0.9445	-1.34517	-1.05876	7.5191e-05	0.392556
llmg_0964	thymidylate synthase	thyA	0	2	0.8746	1.1152	-1.14338	1.1152	0.13828	0.285005
llmg_1008	bifunctional GMP synthase/glutamine amidotransferase protein	guaA	0	3	0.84	0.6735	-1.19048	-1.48478	0.0490901	0.108447
llmg_1024	hypothetical protein	llmg_1024	5	63	0.7409	0.6048	-1.34971	-1.65344	1.64084e-11	3.08904e-11
llmg_1025	hypothetical protein	llmg_1025	4	37	0.714	0.7565	-1.40056	-1.32188	3.84697e-06	0.0315044
llmg_1048	glycine betaine/proline ABC transporter	busAA	0	25	1.0377	1.5927	1.0377	1.5927	0.632385	0.00167135
llmg_1049	glycine betaine-binding periplasmic protein precursor	busAB	7	58	0.7539	1.041	-1.32644	1.041	0.00519016	0.459607
llmg_1056	cation transporter	llmg_1056	5	23	0.8037	0.7364	-1.24425	-1.35796	1.88901e-07	0.000608094
llmg_1059	Ribosomal RNA small subunit methyltransferase C	rsmC	0	2	0.5059	0.5941	-1.97668	-1.68322	0.111659	0.0357969
llmg_1064	basic membrane protein A	bmpA	0	111	0.7399	0.8928	-1.35153	-1.12007	0	0.0948435
llmg_1065	transcriptional regulator, Gntr family	rgrB	0	5	0.9903	1.2946	-1.0098	1.2946	0.987264	0.645329
llmg_1067	Sensor protein kinase kinB	kinB	2	103	0.6874	0.9138	-1.45476	-1.09433	0	0.0373732
llmg_1068	two-component system regulator llrB	llrB	0	3	0.7388	0.9756	-1.35355	-1.02501	0.0362239	0.837626
llmg_1080	universal stress protein A2	uspA2	0	17	0.4184	0.3995	-2.39006	-2.50313	6.13031e-09	4.92313e-07
llmg_1086	similar to cation (calcium) transporting ATPase	llmg_1086	8	190	0.6675	0.7315	-1.49813	-1.36705	0	1.11022e-15
llmg_1087	N-acetylglucosaminidase	acmC	1	6	0.6216	0.3975	-1.60875	-2.51572	0.00553045	0.0161442
llmg_1089	carbamoyl phosphate synthase large subunit	carB	0	94	0.2461	0.3863	-4.06339	-2.58866	0	0
llmg_1101	putative secreted protein	llmg_1101	2	20	0.7178	0.7271	-1.39315	-1.37533	9.73896e-05	0.0291132
llmg_1102	hypothetical protein	llmg_1102	1	14	0.7122	0.872	-1.4041	-1.14679	0.00012992	0.265222
llmg_1110	similar to heptaprenyl diphosphate synthase component II	ispB	0	2	0.7724	1.2588	-1.29467	1.2588	0.6175	0.14482
llmg_1112	hypothetical protein	llmg_1112	1	10	0.7423	0.7771	-1.34716	-1.28684	0.0255706	0.18948
llmg_1113	UDP--glucose-1-phosphate uridylyltransferase	galU	0	20	0.8107	1.0037	-1.2335	1.0037	3.31902e-05	0.961608
llmg_1115	XpaC-like protein	llmg_1115	1	70	2.1252	2.1903	2.1252	2.1903	0	0
llmg_1116	toxic anion resistance protein	telA1	0	7	1.3565	1.5321	1.3565	1.5321	0.0476044	0.0593004
llmg_1117	NagA protein	nagA	0	4	0.8259	2.025	-1.2108	2.025	0.000275794	0.0223966
llmg_1118	6-phosphofructokinase	pfk	0	7	0.9122	0.9576	-1.09625	-1.04428	0.275506	0.638086
llmg_1119	pyruvate kinase	pyk	0	23	0.6724	0.6211	-1.48721	-1.61005	4.62974e-11	2.09519e-08
llmg_1120	L-lactate dehydrogenase	ldh	0	37	0.7716	0.7893	-1.29601	-1.26695	4.9755e-09	0.00305783
llmg_1121	purine/cytidine ABC transporter permease protein	nupC	10	9	0.9023	0.7938	-1.10828	-1.25976	0.457937	0.129854
llmg_1122	purine/cytidine ABC transporter permease protein	nupB	8	16	0.7926	0.8693	-1.26167	-1.15035	8.84399e-05	0.00605772
llmg_1123	purine/cytidine ABC transporter ATP-binding protein	nupA	0	124	0.5715	0.7091	-1.74978	-1.41024	0	3.94129e-13
llmg_1125	putative fibronectin-binding protein-like protein A	fbpA	0	31	0.473	0.4462	-2.11416	-2.24115	2.22045e-16	1.34781e-13
llmg_1126	putative secreted protein	llmg_1126	2	16	0.8409	0.8038	-1.1892	-1.24409	7.41594e-05	0.00296733
llmg_1133	nuclease sbcCD subunit C	sbcC	0	8	0.6921	1.4452	-1.44488	1.4452	0.00171711	0.0696505
llmg_1136	manganese ABC transporter ATP binding protein	mtsB	0	22	0.4107	0.5236	-2.43487	-1.90985	3.40239e-12	1.41376e-12
llmg_1138	manganese ABC transporter substrate binding protein	mtsA	0	7	0.651	0.7448	-1.5361	-1.34264	0.00148567	0.00814753
llmg_1140	hypothetical protein	llmg_1140	0	3	0.9532	1.2961	-1.0491	1.2961	0.78502	0.260743
llmg_1148	hypothetical protein	llmg_1148	1	4	0.932	2.779	-1.07296	2.779	0.566129	0.00272098
llmg_1155	spx-like protein	llmg_1155	0	8	3.1778	2.4573	3.1778	2.4573	0.00022392	0.000159599
llmg_1175	ribosomal biogenesis GTPase	rbgA	0	4	0.482	0.4781	-2.07469	-2.09161	0.00240248	0.0121845
llmg_1180	hypothetical protein	llmg_1180	3	13	0.8294	1.1024	-1.20569	1.1024	0.00608399	0.167339
llmg_1181	branched-chain amino acid aminotransferase	ilvE	0	10	1.2174	2.2348	1.2174	2.2348	0.142151	0.00256551
llmg_1186	hypothetical protein	llmg_1186	1	52	0.8498	1.3158	-1.17675	1.3158	1.2653e-07	0.00206962
llmg_1191	site-specific tyrosine recombinase XerD-like protein	xerD	0	3	0.7454	0.9356	-1.34156	-1.06883	0.0287086	0.74801
llmg_1194	pseudouridylate synthase	rluB	0	17	0.9547	1.0453	-1.04745	1.0453	0.383928	0.471399
llmg_1202	ABC transporter ABC binding and permease protein	llmg_1202	5	11	0.6778	0.9607	-1.47536	-1.04091	1.09908e-05	0.522332
llmg_1207	50S ribosomal protein L10	rplJ	0	2	0.792	0.6529	-1.26263	-1.53163	0.442642	0.58986
llmg_1208	50S ribosomal protein L7/L12	rplL	0	5	0.7712	0.7852	-1.29668	-1.27356	0.0217911	0.251917
llmg_1219	D-alanine--D-alanyl carrier protein ligase	dltA	0	2	0.7473	0.8495	-1.33815	-1.17716	0.0555406	0.402832
llmg_1222	D-alanine transfer protein DltD	dltD	1	45	1.0307	1.0168	1.0307	1.0168	0.519529	0.784758
llmg_1223	cation-transporting P-ATPase	mgtA	9	79	0.8559	1.0958	-1.16836	1.0958	2.24195e-10	0.0295912
llmg_1230	hypothetical protein	llmg_1230	3	5	0.7661	0.7878	-1.30531	-1.26936	0.00354932	0.423977
llmg_1248	arsenical pump-driving ATPase	arsA	0	2	0.8997	1.8568	-1.11148	1.8568	0.549498	0.373163
llmg_1258	hypothetical protein	llmg_1258	2	32	0.6382	0.6119	-1.56691	-1.63425	4.04388e-12	2.10253e-10
llmg_1259	hypothetical protein	llmg_1259	2	7	0.6173	0.4224	-1.61996	-2.36742	6.79359e-05	0.00206567
llmg_1271	tRNA (uracil-5-)-methyltransferase Gid	gidC	0	44	0.7762	1.446	-1.28833	1.446	8.80716e-11	0.00010986
llmg_1272	DNA topoisomerase I	topA	0	29	0.896	1.5096	-1.11607	1.5096	0.00608022	0.000292441
llmg_1287	hypothetical protein	llmg_1287	0	25	0.8426	1.2454	-1.1868	1.2454	0.000510012	0.0488795
llmg_1304	putative exoribonuclease R	vacB2	0	2	0.752	0.8144	-1.32979	-1.2279	0.223159	0.0646364
llmg_1309	acetolactate synthase	als	0	6	0.7172	0.9981	-1.39431	-1.0019	0.00387417	0.989429
llmg_1311	hypothetical protein	llmg_1311	8	24	0.7801	0.9618	-1.28189	-1.03972	5.03291e-05	0.526712
llmg_1314	hypothetical protein	llmg_1314	0	22	0.6851	0.6391	-1.45964	-1.5647	2.39099e-05	4.76761e-05
llmg_1315	putative RNA methyltransferase	llmg_1315	0	71	0.6764	0.4883	-1.47842	-2.04792	3.7897e-11	8.85074e-11
llmg_1325	Spermidine/putrescine ABC transporter substrate binding	potD	1	65	0.8381	1.4694	-1.19318	1.4694	4.44247e-06	1.9827e-06
llmg_1327	Spermidine/putrescine ABC transport system permease protein potB	potB	6	6	0.967	0.7782	-1.03413	-1.28502	0.71523	0.0316341
llmg_1328	Spermidine/putrescine ABC transporter, ATP-binding protein	potA	0	55	0.5228	0.8116	-1.91278	-1.23213	0	0.0114462
llmg_1330	hypothetical protein	llmg_1330	5	9	0.6153	0.7603	-1.62522	-1.31527	0.00185058	0.139458
llmg_1332	homoserine dehydrogenase	hom	0	6	0.692	1.0479	-1.44509	1.0479	0.000958786	0.811616
llmg_1333	deoxynucleoside kinase	dukB	0	3	0.9523	1.2783	-1.05009	1.2783	0.665894	0.383116
llmg_1334	FolC protein	folC	0	5	0.563	0.6547	-1.7762	-1.52742	4.03875e-05	0.000338225
llmg_1340	ATP-dependent protease ATP-binding subunit	clpX	0	6	0.7185	0.8614	-1.39179	-1.1609	0.00138408	0.336175
llmg_1345	Xanthine/uracil permease	pbuX	13	6	0.9064	1.1269	-1.10327	1.1269	0.14785	0.392533
llmg_1349	hypothetical protein	llmg_1349	8	16	0.8627	0.8296	-1.15915	-1.2054	0.0190057	0.000134225
llmg_1350	putative tellurium resistance protein	telC	0	36	0.4598	0.5469	-2.17486	-1.82849	7.6692e-12	1.15052e-07
llmg_1351	putative tellurium resistance protein	telB	0	2	0.5251	0.4962	-1.9044	-2.01532	0.101253	0.0395267
llmg_1352	putative tellurium resistance protein	telA	0	70	0.4223	0.4296	-2.36798	-2.32775	0	0
llmg_1353	putative tellurite resistance protein	llmg_1353	0	50	0.8206	1.0679	-1.21862	1.0679	9.21044e-06	0.460797
llmg_1354	hypothetical protein	llmg_1354	0	58	0.8862	1.4025	-1.12841	1.4025	0.000281486	5.23526e-07
llmg_1356	hypothetical protein	llmg_1356	0	60	0.894	1.6172	-1.11857	1.6172	0.000466751	1.96109e-10
llmg_1357	hypothetical protein	llmg_1357	0	10	0.6894	0.8242	-1.45054	-1.2133	0.00035252	0.0398264
llmg_1358	hypothetical protein	llmg_1358	0	6	0.99	1.7629	-1.0101	1.7629	0.933319	0.174587
llmg_1365	hypothetical protein	llmg_1365	3	11	0.6809	0.7772	-1.46864	-1.28667	1.30902e-06	0.0445666
llmg_1400	hypothetical protein	llmg_1400	0	3	0.486	0.6672	-2.05761	-1.4988	0.0596125	0.010601
llmg_1416	hypothetical protein	llmg_1416	0	2	1.0181	1.1907	1.0181	1.1907	0.78975	0.696887
llmg_1417	hypothetical protein	llmg_1417	1	14	0.6527	0.7865	-1.5321	-1.27146	3.41711e-05	0.0412955
llmg_1418	coproporphyrinogen III oxidase	hemN	0	2	0.9579	0.9929	-1.04395	-1.00715	0.908449	0.777093
llmg_1424	triosephosphate isomerase	tpiA	0	4	0.7837	1.1535	-1.276	1.1535	0.00143179	0.580231
llmg_1426	sucrose-specific PTS system IIBC component	llmg_1426	11	32	0.7793	0.8815	-1.2832	-1.13443	2.54609e-10	0.0501634
llmg_1429	L-lactate dehydrogenase	ldhX	0	2	0.8722	1.2549	-1.14653	1.2549	0.498065	0.0927152
llmg_1430	bifunctional riboflavin kinase/FMN adenylyltransferase	ribC	0	5	0.8074	1.0076	-1.23854	1.0076	0.0810857	0.968349
llmg_1432	putative secreted protein	llmg_1432	1	32	0.9749	0.8812	-1.02575	-1.13482	0.589525	0.152364
llmg_1441	fumarate reductase flavoprotein subunit	frdC	0	73	0.7584	1.0107	-1.31857	1.0107	3.33067e-15	0.898646
llmg_1445	ATP-dependent DNA helicase	pcrA	0	6	0.7156	1.4411	-1.39743	1.4411	0.00389943	0.11236
llmg_1446	hypothetical protein	llmg_1446	7	2	0.755	1.0476	-1.3245	1.0476	0.239061	0.790816
llmg_1448	hypothetical protein	llmg_1448	5	91	0.7471	0.8143	-1.33851	-1.22805	4.44089e-16	3.82461e-05
llmg_1449	Sortase SrtA	srtA	1	36	0.867	1.0479	-1.1534	1.0479	0.000604705	0.553276
llmg_1450	thiamine biosynthesis lipoprotein apbE precursor	apbE	0	14	0.8298	0.9118	-1.20511	-1.09673	0.0400705	0.424838
llmg_1451	DNA gyrase subunit A	gyrA	0	28	0.7175	0.7048	-1.39373	-1.41884	1.22226e-09	2.26021e-05
llmg_1452	putative amino-acid permease	llmg_1452	12	28	0.7679	0.6908	-1.30225	-1.4476	1.60738e-05	5.41978e-07
llmg_1453	Oxidoreductase	llmg_1453	0	11	1.0572	2.0159	1.0572	2.0159	0.482377	0.00477499
llmg_1463	GTP-binding protein LepA	lepA	0	36	0.8083	1.0767	-1.23716	1.0767	1.43906e-05	0.195129
llmg_1465	putative UDP-N-acetylmuramyl tripeptide synthetase	murC2	0	47	0.6205	0.8323	-1.6116	-1.20149	2.22045e-16	0.00118373
llmg_1466	cobyric acid synthase	cobQ	0	7	0.5072	0.6224	-1.97161	-1.60668	9.52346e-05	0.0717726
llmg_1467	Putative ABC transporter permease protein	llmg_1467	8	3	0.5572	0.5851	-1.79469	-1.70911	0.0692982	0.0207872
llmg_1471	Putative acetyltransferase	llmg_1471	0	15	0.6879	0.8588	-1.4537	-1.16442	2.06461e-06	0.0303173
llmg_1472	nicotinate phosphoribosyltransferase	pncB	0	7	0.9645	0.9328	-1.03681	-1.07204	0.78147	0.771304
llmg_1474	putative voltage gated chloride channel	llmg_1474	7	4	0.8344	0.7156	-1.19847	-1.39743	0.0402531	0.0544177
llmg_1477	glycyl-tRNA synthetase beta chain	glyS	0	6	0.7489	1.1077	-1.33529	1.1077	0.0211142	0.370151
llmg_1478	glycyl-tRNA synthetase subunit alpha	glyQ	0	5	0.7535	0.7866	-1.32714	-1.27129	0.0259356	0.132292
llmg_1491	50S ribosomal protein L27	rpmA	0	14	0.5155	0.4285	-1.93986	-2.33372	5.35403e-11	3.90377e-09
llmg_1493	50S ribosomal protein L21	rplU	0	42	0.4697	0.4965	-2.12902	-2.0141	3.85025e-13	1.40829e-09
llmg_1494	Putative ABC transporter permease protein	llmg_1494	10	19	0.8395	0.8283	-1.19119	-1.20729	0.0374407	0.0657781
llmg_1497	putative hydrolase	llmg_1497	0	7	0.7956	1.1068	-1.25691	1.1068	0.00929783	0.398574
llmg_1514	redox-sensing transcriptional repressor Rex	rex	0	17	0.9016	1.3666	-1.10914	1.3666	0.0527012	0.0199633
llmg_1516	D-fructose-6-phosphate amidotransferase	glmS	0	23	0.9464	1.3342	-1.05664	1.3342	0.356637	0.00631178
llmg_1517	putative phosphatidic acid phosphatase	llmg_1517	6	10	1.0954	0.9988	1.0954	-1.0012	0.244584	0.991783
llmg_1518	sensor kinase protein	kinE	2	26	0.7713	1.0506	-1.29651	1.0506	1.08537e-07	0.577581
llmg_1521	glycosyl transferase	llmg_1521	2	31	0.8494	0.9356	-1.1773	-1.06883	6.97573e-05	0.0829282
llmg_1522	hypothetical protein	llmg_1522	10	17	0.8788	0.8306	-1.13792	-1.20395	0.0179682	0.044197
llmg_1525	PA protein	pA	4	5	0.7395	1.0982	-1.35227	1.0982	0.0277886	0.214939
llmg_1533	magnesium and cobalt transport protein	llmg_1533	2	10	0.7958	0.949	-1.2566	-1.05374	0.000595383	0.483212
llmg_1534	DNA topoisomerase IV subunit A	parC	0	15	0.7422	0.9759	-1.34735	-1.0247	4.70477e-07	0.771824
llmg_1536	ElaA protein	elaA	0	2	0.9467	1.042	-1.0563	1.042	0.215507	0.300095
llmg_1539	DNA topoisomerase IV subunit B	parE	0	37	0.8989	1.3005	-1.11247	1.3005	0.000448454	0.00147943
llmg_1540	hypothetical protein	llmg_1540	6	14	0.6816	0.7105	-1.46714	-1.40746	3.44585e-07	0.000352784
llmg_1543	ribonucleotide-diphosphate reductase subunit alpha	nrdE	0	23	0.735	1.5227	-1.36054	1.5227	1.30012e-05	0.000408676
llmg_1545	cell division protein ftsX homolog	ftsX	4	86	0.8431	0.8256	-1.1861	-1.21124	2.97266e-07	0.000156043
llmg_1546	cell division ATP-binding protein	ftsE	0	101	0.7023	0.8186	-1.42389	-1.2216	0	5.90733e-07
llmg_1552	putative ABC type transport system permease protein	llmg_1552	12	21	0.6112	0.5062	-1.63613	-1.9755	5.04508e-12	4.14341e-09
llmg_1553	Putative ABC transporter ATP-binding protein	llmg_1553	0	13	0.4915	0.5265	-2.03459	-1.89934	1.58894e-08	2.13124e-07
llmg_1557	hypothetical protein	llmg_1557	0	2	0.7668	0.4909	-1.30412	-2.03707	0.13731	0.0226471
llmg_1558	cardiolipin synthetase	clsA	2	49	0.6807	0.605	-1.46908	-1.65289	0	5.59552e-14
llmg_1568	PTS system, fructose specific IIBC components	fruA	10	151	0.705	1.1965	-1.41844	1.1965	0	0.000146336
llmg_1570	transcriptional regulator of the fructose operon	fruR	0	5	0.6769	1.0606	-1.47732	1.0606	0.00791136	0.574741
llmg_1572	Myosin-crossreactive streptococcal antigen homologue	mycA	1	2	0.8727	1.2798	-1.14587	1.2798	0.573379	0.0586672
llmg_1574	chaperone protein dnaK	dnaK	0	33	1.0975	1.1003	1.0975	1.1003	0.0189687	0.20244
llmg_1576	heat-inducible transcription repressor	hrcA	0	48	1.391	1.8359	1.391	1.8359	1.02895e-12	2.30993e-12
llmg_1578	DacB protein	dacB	1	3	0.9787	0.8779	-1.02176	-1.13908	0.930667	0.523592
llmg_1584	endonuclease/exonuclease/phosphatase family protein	llmg_1584	1	22	0.9581	0.8339	-1.04373	-1.19918	0.265244	0.0749193
llmg_1585	putative amidase	llmg_1585	0	4	0.8065	1.2462	-1.23993	1.2462	0.0530494	0.140425
llmg_1586	putative exoribonuclease R	vacB1	0	20	0.9917	0.9998	-1.00837	-1.0002	0.907587	0.99888
llmg_1587	preprotein translocase subunit SecG	secG	2	11	0.9229	0.6577	-1.08354	-1.52045	0.151823	4.50419e-05
llmg_1590	putative amino-acid ABC transporter ATP-binding protein	llmg_1590	0	16	0.5805	0.8173	-1.72265	-1.22354	2.50527e-08	0.0322571
llmg_1591	putative amino-acid ABC transporter permease protein	llmg_1591	6	19	1.0605	0.926	1.0605	-1.07991	0.45943	0.552676
llmg_1593	amino acid ABC transporter substrate binding protein	llmg_1593	0	24	0.8679	0.8496	-1.15221	-1.17702	0.00142857	0.14152
llmg_1625	hypothetical protein	llmg_1625	2	10	0.5434	0.5239	-1.84026	-1.90876	0.000608107	2.73281e-06
llmg_1631	DNA gyrase subunit B	gyrB	0	12	0.8117	1.2609	-1.23198	1.2609	0.0941565	0.0253197
llmg_1635	putative ABC transporter ATP-binding protein	llmg_1635	0	6	0.6826	0.9515	-1.46499	-1.05097	0.00014176	0.853958
llmg_1639	ABC transporter ATP-binding protein	llmg_1639	0	3	0.8936	0.7593	-1.11907	-1.317	0.653255	0.362121
llmg_1643	rod shape-determining protein RodA	rodA	10	15	0.8744	0.6382	-1.14364	-1.56691	0.13807	9.30173e-05
llmg_1647	putative hydrolase	llmg_1647	0	7	1.1171	1.3279	1.1171	1.3279	0.0670907	0.0997385
llmg_1649	Sensor protein kinase kinD	kinD	2	36	1.1113	1.1089	1.1113	1.1089	0.00543391	0.132942
llmg_1650	putative secreted protein	llmg_1650	3	17	1.1914	1.156	1.1914	1.156	0.000394306	0.192176
llmg_1662	universal stress protein A	uspA	0	7	0.5339	0.4292	-1.87301	-2.32992	0.0039904	0.00421073
llmg_1671	50S ribosomal protein L19	rplS	0	73	0.5426	0.7389	-1.84298	-1.35336	0	2.88324e-07
llmg_1672	hypothetical protein	llmg_1672	0	2	0.8962	1.111	-1.11582	1.111	0.322403	0.676067
llmg_1674	malolactic fermentation system transcriptional activator	mleR	0	2	0.696	0.6422	-1.43678	-1.55715	0.231662	0.256438
llmg_1676	ABC transporter permease protein	llmg_1676	4	28	0.8373	0.5961	-1.19432	-1.67757	0.0408882	2.85426e-06
llmg_1678	phospho-N-acetylmuramoyl-pentapeptide-transferase	mraY	10	17	0.9153	1.1418	-1.09254	1.1418	0.199825	0.18298
llmg_1679	penicillin-binding protein	pbpX	1	150	0.9115	1.1428	-1.09709	1.1428	6.61977e-05	0.00356036
llmg_1680	cell division protein	ftsL	1	8	1.1777	1.1818	1.1777	1.1818	0.0235149	0.18231
llmg_1681	S-adenosyl-methyltransferase	mraW	0	8	0.7611	1.3002	-1.31389	1.3002	0.00463222	0.0118658
llmg_1682	hypothetical protein	llmg_1682	7	16	0.6187	0.5229	-1.61629	-1.91241	3.79363e-09	8.72444e-07
llmg_1683	hypothetical protein	llmg_1683	4	23	0.7379	0.6523	-1.3552	-1.53304	1.34921e-08	3.05817e-07
llmg_1685	DNA repair protein recN	recN	0	4	0.6048	1.27	-1.65344	1.27	0.000587079	0.315844
llmg_1687	hypothetical protein	llmg_1687	0	7	0.7146	1.491	-1.39938	1.491	0.00977955	0.0490449
llmg_1692	exodeoxyribonuclease VII large subunit	xseA	0	4	1.0288	1.1958	1.0288	1.1958	0.827953	0.19693
llmg_1694	copper-potassium transporting ATPase B	copB	8	93	0.8247	0.8848	-1.21256	-1.1302	2.40477e-10	0.0156468
llmg_1699	choline ABC transporter permease and substrate binding protein	choS	5	21	0.6538	0.7005	-1.52952	-1.42755	1.14734e-09	0.000311381
llmg_1700	choline ABC transporter ATP binding protein	choQ	0	11	0.4183	0.5066	-2.39063	-1.97394	1.9442e-08	6.79174e-06
llmg_1706	dipeptidase PepV	pepV	0	7	1.2356	1.0216	1.2356	1.0216	0.0424037	0.803918
llmg_1718	excinuclease ABC subunit C	uvrC	0	4	1.047	1.2092	1.047	1.2092	0.771245	0.649116
llmg_1719	PnuC1 protein	pnuC1	8	3	0.9737	0.6962	-1.02701	-1.43637	0.930437	0.23013
llmg_1724	30S ribosomal protein S1	rpsA	0	30	0.7083	0.6006	-1.41183	-1.665	1.50075e-09	7.72663e-06
llmg_1725	tRNA (5-methylaminomethyl-2-thiouridylate)-methyltransferase	trmU	0	30	0.916	1.0371	-1.0917	1.0371	0.0164429	0.701185
llmg_1726	putative galactose-1-phosphate uridylyltransferase	llmg_1726	0	6	1.0752	1.7373	1.0752	1.7373	0.511159	0.0146459
llmg_1727	ABC transporter permease protein	llmg_1727	14	23	0.7225	0.7998	-1.38408	-1.25031	1.52176e-06	0.00245954
llmg_1728	putative secreted protein	llmg_1728	1	6	0.7961	0.8563	-1.25612	-1.16782	0.0422364	0.206311
llmg_1729	copper/potassium-transporting ATPase	copA	8	91	1.0491	0.8368	1.0491	-1.19503	0.197619	0.000434875
llmg_1734	NADH dehydrogenase	noxB	2	256	0.7997	0.9423	-1.25047	-1.06123	0	0.0484355
llmg_1735	NADH dehydrogenase	noxA	0	34	0.5787	0.5125	-1.72801	-1.95122	6.68354e-14	5.84652e-08
llmg_1741	leucyl-tRNA synthetase	leuS	0	6	0.6267	0.6635	-1.59566	-1.50716	0.000847389	0.00486075
llmg_1743	ribose-phosphate pyrophosphokinase	prsA	0	29	0.7694	1.1311	-1.29971	1.1311	2.12106e-10	0.219997
llmg_1746	putative hydrolase	llmg_1746	0	6	0.8908	1.3027	-1.12259	1.3027	0.158289	0.014978
llmg_1749	hypothetical protein	llmg_1749	8	7	0.8084	0.8259	-1.23701	-1.2108	0.00394242	0.0100839
llmg_1750	hypothetical protein	llmg_1750	2	27	0.874	0.8373	-1.14416	-1.19432	0.00524408	0.0447885
llmg_1751	alkaline phosphatase superfamily protein	llmg_1751	5	117	0.8247	0.8148	-1.21256	-1.2273	5.32907e-14	0.000375388
llmg_1752	chromosome segregation protein smc	smc	0	3	0.7864	1.2708	-1.27162	1.2708	0.184515	0.337932
llmg_1760	hypothetical protein	llmg_1760	5	6	0.6494	0.7929	-1.53988	-1.26119	0.00993441	0.194728
llmg_1764	MetS protein	metS	0	29	0.9026	0.9905	-1.10791	-1.00959	0.185772	0.910366
llmg_1778	acetyl-CoA carboxylase subunit beta	accD	0	8	0.6867	1.1442	-1.45624	1.1442	1.10401e-05	0.213621
llmg_1779	acetyl-CoA carboxylase biotin carboxylase subunit	accC	0	31	0.6496	1.254	-1.53941	1.254	1.20126e-13	0.000144191
llmg_1781	(3R)-hydroxymyristoyl-(acyl carrier protein) dehydratase	fabZ	0	9	0.8933	1.5254	-1.11944	1.5254	0.099282	0.00234081
llmg_1783	3-oxoacyl-[acyl-carrier-protein] synthase II	fabF	0	4	0.8724	0.7974	-1.14626	-1.25408	0.185628	0.329817
llmg_1785	malonyl CoA-acyl carrier protein transacylase	fabD	0	13	0.9175	1.4875	-1.08992	1.4875	0.302202	0.00381268
llmg_1786	acyl carrier protein	acpP	0	8	1.5283	1.9539	1.5283	1.9539	0.0345375	0.000391865
llmg_1792	translation initiation factor IF-2	infB	0	108	0.6246	0.8977	-1.60102	-1.11396	0	0.0299478
llmg_1799	LrgB family protein	lrgB	6	5	0.8128	0.7947	-1.23031	-1.25834	0.0208546	0.0112076
llmg_1805	GTP-binding protein EngA	engA	0	37	0.9622	1.6236	-1.03928	1.6236	0.248696	2.74386e-06
llmg_1812	putative kinase	llmg_1812	0	6	0.8864	1.0763	-1.12816	1.0763	0.272383	0.552805
llmg_1815	50S ribosomal protein L9	rplI	0	4	0.6239	0.7532	-1.60282	-1.32767	0.00825311	0.0182922
llmg_1816	RecJ-like protein	llmg_1816	2	101	0.7176	0.6726	-1.39353	-1.48677	0	6.21725e-15
llmg_1820	aspartate kinase	thrA	0	26	0.9926	1.3088	-1.00746	1.3088	0.893038	0.000307278
llmg_1822	hypothetical protein	llmg_1822	0	15	0.7968	0.9993	-1.25502	-1.0007	0.00036873	0.99291
llmg_1825	hypothetical protein	llmg_1825	0	2	0.8087	1.0888	-1.23655	1.0888	0.258388	0.423829
llmg_1826	hypothetical protein	llmg_1826	0	8	0.8491	1.5175	-1.17772	1.5175	0.0233794	0.067075
llmg_1831	naphthoate synthase	menB	0	6	0.9642	1.0197	-1.03713	1.0197	0.566037	0.876136
llmg_1832	O-succinylbenzoic acid--CoA ligase	menE	0	4	0.9266	1.4399	-1.07921	1.4399	0.666046	0.244541
llmg_1844	hypothetical protein	llmg_1844	1	3	0.8182	0.7326	-1.2222	-1.365	0.0442044	0.263984
llmg_1851	hypothetical protein	llmg_1851	6	5	0.7341	0.5843	-1.36221	-1.71145	0.00027214	0.000117965
llmg_1853	ABC transporter ATP-binding and permease protein	llmg_1853	4	77	0.7937	0.8601	-1.25992	-1.16266	4.39804e-10	0.00552185
llmg_1854	alkaline phosphatase	apl	4	8	0.5602	0.6344	-1.78508	-1.57629	0.000390415	0.000874418
llmg_1856	multidrug resistance ABC transporter ATP-binding and permease protein	lmrA	5	34	0.8081	0.7975	-1.23747	-1.25392	1.13255e-06	0.0340912
llmg_1861	cytochrome D ABC transporter ATP binding and permease protein	cydD	5	53	0.748	0.9373	-1.3369	-1.06689	1.86673e-12	0.147861
llmg_1862	cytochrome D ABC transporter ATP binding and permease protein	cydC	6	46	0.8421	0.9228	-1.18751	-1.08366	3.1897e-06	0.111364
llmg_1864	cytochrome bd-I ubiquinol oxidase subunit I	cydA	9	24	0.6229	0.642	-1.60539	-1.55763	8.92833e-06	0.000967519
llmg_1865	di-/tripeptide transporter	dtpT	13	46	0.6532	0.6733	-1.53092	-1.48522	2.22045e-16	1.43756e-07
llmg_1878	transcription termination protein nusB	nusB	0	25	0.8045	1.5959	-1.24301	1.5959	2.82634e-05	0.00019697
llmg_1879	hypothetical protein	llmg_1879	0	3	0.5061	0.5755	-1.97589	-1.73762	0.00969572	0.0901736
llmg_1882	dimethyladenosine transferase	ksgA	0	11	0.5824	0.8311	-1.71703	-1.20322	1.88289e-07	0.0715459
llmg_1895	phosphate transport system regulator phoU	phoU	0	18	0.6591	0.4372	-1.51722	-2.28728	0.00093474	2.48757e-05
llmg_1896	phosphate ABC transporter ATP-binding protein	pstA	0	47	0.6603	0.8124	-1.51446	-1.23092	1.2812e-13	8.04176e-05
llmg_1897	phosphate ABC transporter ATP-binding protein	pstB	0	88	0.6139	0.9245	-1.62893	-1.08167	0	0.242789
llmg_1898	phosphate transport system permease protein pstC	pstC	6	10	0.8927	0.6784	-1.1202	-1.47406	0.0275913	2.53707e-05
llmg_1899	phosphate transport system permease protein pstD	pstD	6	31	0.9114	0.6832	-1.09721	-1.4637	0.0297156	2.48664e-06
llmg_1900	phosphate transport substrate binding protein pstE	pstE	0	13	1.2137	1.6686	1.2137	1.6686	0.0124999	0.000792406
llmg_1906	alanyl-tRNA synthetase	alaS	0	45	0.7818	0.9157	-1.2791	-1.09206	5.94277e-10	0.133949
llmg_1907	Foldase protein prsA precursor	pmpA	0	81	1.0424	1.6758	1.0424	1.6758	0.579	4.64375e-05
llmg_1911	hypothetical protein	llmg_1911	6	33	0.6194	0.6911	-1.61447	-1.44697	0	1.22527e-07
llmg_1913	Xanthine/uracil/vitamin C permease	pbuO	13	28	0.4212	0.4216	-2.37417	-2.37192	8.19345e-14	2.25418e-06
llmg_1914	hypothetical protein	llmg_1914	0	28	0.6226	0.5175	-1.60617	-1.93237	3.59712e-14	9.68114e-14
llmg_1919	hypothetical protein	llmg_1919	0	2	0.5616	0.8571	-1.78063	-1.16673	0.0243759	0.0829568
llmg_1921	30S ribosomal protein S20	rpsT	0	12	0.7012	0.5182	-1.42613	-1.92976	7.94733e-05	0.000186801
llmg_1923	phosphoglycerate mutase	gpmC	0	5	0.9413	1.0413	-1.06236	1.0413	0.273033	0.923525
llmg_1928	sensor histidine kinase	kinG	2	34	0.8753	0.9394	-1.14247	-1.06451	0.152468	0.471018
llmg_1933	hypothetical protein	llmg_1933	1	9	0.6469	0.8697	-1.54583	-1.14982	0.00391278	0.408867
llmg_1934	chorismate synthase	aroC	0	5	0.8319	0.6886	-1.20207	-1.45222	0.482277	0.175515
llmg_1936	hypothetical protein	llmg_1936	0	3	0.6996	0.8902	-1.42939	-1.12334	0.00234488	0.1576
llmg_1941	hypothetical protein	llmg_1941	4	13	0.6603	0.69	-1.51446	-1.44928	6.38014e-06	1.05562e-05
llmg_1942	glutamine ABC transporter permease and substrate binding protein	glnP	4	566	0.7715	1.1108	-1.29618	1.1108	0	4.90256e-05
llmg_1943	glutamine ABC transporter ATP-binding protein	glnQ	0	79	0.6196	0.9366	-1.61394	-1.06769	0	0.245584
llmg_1944	hypothetical protein	llmg_1944	0	3	1.0451	1.0605	1.0451	1.0605	0.81428	0.906268
llmg_1946	F0F1 ATP synthase subunit beta	atpD	0	181	0.536	0.6893	-1.86567	-1.45075	0	0
llmg_1947	F0F1 ATP synthase subunit gamma	atpG	0	67	0.583	1.0072	-1.71527	1.0072	0	0.926864
llmg_1948	F0F1 ATP synthase subunit alpha	atpA	0	131	0.5156	0.7682	-1.93949	-1.30174	0	6.51833e-07
llmg_1949	ATP synthase F1, delta subunit	atpH	0	3	0.5814	0.7591	-1.71999	-1.31735	0.0624078	0.0698176
llmg_1950	ATP synthase F0, B subunit	atpF	1	144	0.804	1.1264	-1.24378	1.1264	1.33227e-15	0.0805148
llmg_1951	F0F1 ATP synthase subunit A	atpB	5	14	0.8696	0.9377	-1.14995	-1.06644	0.155661	0.60474
llmg_1956	Hypothetical protein yhaP	llmg_1956	7	11	0.7757	0.8357	-1.28916	-1.1966	1.79926e-05	0.00598803
llmg_1957	ABC transporter, ATP-binding protein	llmg_1957	0	3	0.6266	0.6583	-1.59591	-1.51906	0.112464	0.078072
llmg_1959	phosphinothricin N-acetyltransferase	bar	0	11	0.9942	1.7227	-1.00583	1.7227	0.855614	0.000231231
llmg_1960	hypothetical protein	llmg_1960	10	3	0.7297	0.6491	-1.37043	-1.54059	0.100892	0.0156561
llmg_1969	hypothetical protein	sufB	0	13	0.8038	0.9858	-1.24409	-1.0144	0.000617118	0.880847
llmg_1971	hypothetical protein	llmg_1971	4	5	0.7801	0.7482	-1.28189	-1.33654	0.0193338	0.0798973
llmg_1976	polysaccharide biosynthesis protein	llmg_1976	11	29	0.8445	0.8762	-1.18413	-1.14129	0.00187437	0.273975
llmg_1977	putative MecA homolog	llmg_1977	0	6	0.7542	1.0402	-1.32591	1.0402	0.00128393	0.869472
llmg_1981	DNA-directed RNA polymerase subunit beta'	rpoC	0	181	0.8407	1.2011	-1.18948	1.2011	0	3.74292e-07
llmg_1982	DNA-directed RNA polymerase subunit beta	rpoB	0	99	0.7399	0.9411	-1.35153	-1.06259	0	0.207192
llmg_1988	hypothetical protein	llmg_1988	12	23	0.6749	0.8594	-1.4817	-1.1636	3.91198e-12	0.045983
llmg_1992	ATP-dependent DNA helicase RecQ	recQ	0	5	0.9318	2.0202	-1.07319	2.0202	0.75335	0.0215085
llmg_1993	hypothetical transporter	llmg_1993	12	10	0.7787	1.0335	-1.28419	1.0335	0.00294184	0.503979
llmg_1997	pyruvate-formate lyase activating enzyme	pflA	0	4	1.0131	0.9893	1.0131	-1.01082	0.84872	0.961888
llmg_1999	hypothetical protein	llmg_1999	3	48	0.7222	0.7284	-1.38466	-1.37287	7.20387e-09	3.27612e-07
llmg_2000	putative permease	llmg_2000	8	19	0.7763	0.6746	-1.28816	-1.48236	0.00144981	0.00396343
llmg_2008	UvrABC system protein A	uvrA	0	20	0.843	1.0894	-1.18624	1.0894	0.000275274	0.120822
llmg_2011	putative amino acid permease	llmg_2011	11	5	0.9082	1.1257	-1.10108	1.1257	0.498596	0.203498
llmg_2017	asparaginyl-tRNA synthetase	asnC	0	15	0.8314	0.7769	-1.20279	-1.28717	9.57171e-05	0.000245997
llmg_2020	hypothetical protein	llmg_2020	1	10	0.8781	0.8624	-1.13882	-1.15955	0.019786	0.18646
llmg_2021	Probable ATP-dependent helicase dinG homolog	dinG	0	22	0.6903	0.4834	-1.44865	-2.06868	3.48472e-08	1.83103e-10
llmg_2023	universal stress protein A	llmg_2023	0	28	0.4475	0.4295	-2.23464	-2.32829	1.86517e-14	3.06555e-12
llmg_2029	50S ribosomal protein L20	rplT	0	56	0.5555	0.4906	-1.80018	-2.03832	0	3.66687e-10
llmg_2030	50S ribosomal protein L35	rpmI	0	18	0.4376	0.4843	-2.28519	-2.06484	1.73281e-11	7.35713e-08
llmg_2031	translation initiation factor IF-3	infC	0	16	0.6461	0.5039	-1.54775	-1.98452	5.15869e-08	1.68304e-07
llmg_2036	hypothetical protein	llmg_2036	1	19	0.8001	1.1766	-1.24984	1.1766	0.331149	0.520801
llmg_2042	putative serine acetyltransferase	cysE	0	13	0.8901	0.9119	-1.12347	-1.09661	0.243781	0.263704
llmg_2044	polynucleotide phosphorylase/polyadenylase	pnpA	0	12	0.7367	0.7738	-1.3574	-1.29232	0.00181901	0.0165372
llmg_2046	ribose-phosphate pyrophosphokinase	prsB	0	2	0.7654	1.2021	-1.30651	1.2021	0.0249304	0.321007
llmg_2047	universal stress protein E	llmg_2047	0	15	0.5498	0.5873	-1.81884	-1.70271	1.32633e-07	9.51329e-07
llmg_2048	putative iron-sulfur cofactor synthesis protein	nifS	0	3	1.3922	3.7031	1.3922	3.7031	0.469412	0.0132567
llmg_2050	elongation factor Tu	tufA	0	56	0.7266	0.8	-1.37627	-1.25	1.11022e-15	4.81382e-06
llmg_2053	isoleucyl-tRNA synthetase	ileS	0	18	0.9147	1.0366	-1.09325	1.0366	0.115795	0.618062
llmg_2055	hypothetical protein	llmg_2055	0	2	0.6197	0.6226	-1.61368	-1.60617	0.135585	0.122026
llmg_2058	Ycf50-like protein	llmg_2058	0	25	0.5267	1.2193	-1.89861	1.2193	1.53468e-10	0.179919
llmg_2060	cell division protein FtsZ	ftsZ	0	11	0.7385	0.8365	-1.3541	-1.19546	0.0545517	0.294446
llmg_2061	cell division protein ftsA	ftsA	0	33	0.7356	0.8315	-1.35943	-1.20265	1.80706e-06	0.0502786
llmg_2069	PepC protein	pepC	0	6	0.8513	1.1119	-1.17467	1.1119	0.107834	0.287684
llmg_2074	hypothetical protein	llmg_2074	1	14	0.8433	1.3841	-1.18582	1.3841	0.00925534	0.000227839
llmg_2076	glucosamine-1-phosphate N-acetyltransferase / UDP-N-acetylglucosamine pyrophosphorylase	glmU	0	78	0.4714	0.5597	-2.12134	-1.78667	0	0
llmg_2078	30S ribosomal protein S15	rpsO	0	25	1.0431	1.5388	1.0431	1.5388	0.345421	0.000123574
llmg_2079	PknB protein	pknB	1	120	0.6898	1.0063	-1.4497	1.0063	0	0.913466
llmg_2081	Ribosomal RNA small subunit methyltransferase B	sunL	0	13	0.7635	1.07	-1.30976	1.07	0.000166411	0.618563
llmg_2143	putative 20-kDa protein	llmg_2143	0	4	0.3006	0.4063	-3.32668	-2.46124	0.00433716	0.00421635
llmg_2145	hypothetical protein	llmg_2145	2	5	0.5096	0.3752	-1.96232	-2.66525	0.000218345	0.000862523
llmg_2147	methionyl-tRNA formyltransferase	fmt	0	7	0.9982	3.4714	-1.0018	3.4714	0.989238	0.00323618
llmg_2156	hypothetical protein	llmg_2156	1	198	0.7054	0.8464	-1.41764	-1.18147	0	0.000514974
llmg_2157	putative 6-phosphogluconolactonase	nagB2	0	3	0.7792	0.9289	-1.28337	-1.07654	0.347255	0.385628
llmg_2160	S-adenosylmethionine synthetase	metK	0	14	0.8067	0.9957	-1.23962	-1.00432	0.000439584	0.975784
llmg_2161	cyclopropane-fatty-acyl-phospholipid synthase	cfa	0	28	0.461	0.8868	-2.1692	-1.12765	4.61098e-12	0.103374
llmg_2162	acetyl-CoA carboxylase ligase / biotin operon repressor bifunctional protein	birA2	0	2	0.9078	2.6751	-1.10156	2.6751	0.0250429	0.0183924
llmg_2163	hypothetical protein	llmg_2163	1	80	3.7522	4.664	3.7522	4.664	0	0
llmg_2164	hypothetical protein	llmg_2164	0	22	2.1519	1.8686	2.1519	1.8686	4.12225e-09	0.00218818
llmg_2167	fructose-bisphosphate aldolase	fbaA	0	10	0.8328	0.8933	-1.20077	-1.11944	0.124971	0.192082
llmg_2169	ThrS protein	thrS	0	4	0.8996	0.9685	-1.11161	-1.03252	0.0694027	0.754113
llmg_2170	ribonucleoside-diphosphate reductase	llmg_2170	0	2	0.7752	1.0853	-1.28999	1.0853	0.0425698	0.719482
llmg_2176	uracil phosphoribosyltransferase	upp	0	7	0.617	0.7951	-1.62075	-1.2577	1.63396e-05	0.0586735
llmg_2185	galactose mutarotase related enzyme	lacX	0	3	0.7705	1.1226	-1.29786	1.1226	0.0356994	0.702432
llmg_2187	hypothetical protein	llmg_2187	1	84	0.7251	0.9583	-1.37912	-1.04351	1.91069e-12	0.459101
llmg_2191	hypothetical protein	llmg_2191	2	9	0.7751	1.0338	-1.29016	1.0338	0.0109798	0.910305
llmg_2192	hypothetical protein	llmg_2192	2	14	0.72	1.8473	-1.38889	1.8473	0.0375649	0.00142189
llmg_2195	phenylalanyl-tRNA synthetase subunit beta	pheT	0	2	0.8566	1.0278	-1.16741	1.0278	0.560617	0.831539
llmg_2196	phenylalanyl-tRNA synthetase subunit alpha	pheS	0	2	0.9987	1.6455	-1.0013	1.6455	0.986407	0.178475
llmg_2201	adenylosuccinate synthetase	purA	0	36	0.5662	1.0682	-1.76616	1.0682	2.22045e-16	0.41545
llmg_2209	tRNA-dihydrouridine synthase B	llmg_2209	0	7	0.6358	0.7027	-1.57282	-1.42308	0.0217116	0.252564
llmg_2212	hypothetical protein	llmg_2212	6	23	0.7191	0.8197	-1.39063	-1.21996	2.68974e-06	0.0381375
llmg_2213	hypothetical protein	llmg_2213	6	28	0.6589	0.7667	-1.51768	-1.30429	1.93399e-11	0.000934975
llmg_2214	hypothetical protein	llmg_2214	5	8	0.794	0.7099	-1.25945	-1.40865	0.00631992	0.0108226
llmg_2215	aspartyl-tRNA synthetase	aspS	0	9	0.8942	1.2128	-1.11832	1.2128	0.292273	0.101966
llmg_2224	CDP-diacylglycerol--glycerol-3-phosphate 3-phosphatidyltransferase	pgsA	4	9	0.8265	0.8515	-1.20992	-1.1744	0.011587	0.0445601
llmg_2225	hypothetical protein	llmg_2225	1	23	0.7841	0.7368	-1.27535	-1.35722	2.41018e-07	1.24241e-05
llmg_2228	hypothetical protein	llmg_2228	0	10	0.5588	0.6135	-1.78955	-1.62999	9.55005e-05	0.00316573
llmg_2232	hypothetical protein	llmg_2232	1	13	0.6867	0.5454	-1.45624	-1.83352	0.00233507	0.000111445
llmg_2243	hypothetical protein	llmg_2243	0	9	0.8141	1.1062	-1.22835	1.1062	0.00366662	0.431686
llmg_2248	putative abortive phage resistance	llmg_2248	0	12	0.9117	1.3671	-1.09685	1.3671	0.162994	0.00236181
llmg_2263	hypothetical protein	ps506	4	33	0.6877	0.9205	-1.45412	-1.08637	1.11761e-10	0.239968
llmg_2270	ABC-type transporter ATP-binding protein	ecsB	8	38	0.7632	0.9129	-1.31027	-1.09541	1.45649e-09	0.393195
llmg_2271	ABC-type transporter ATP-binding protein	ecsA	0	25	0.4878	0.5182	-2.05002	-1.92976	2.22045e-16	3.14777e-09
llmg_2272	hypothetical protein	llmg_2272	7	37	0.6959	0.7422	-1.43699	-1.34735	1.03469e-09	7.31576e-05
llmg_2276	50S ribosomal protein L1	rplA	0	75	0.5219	0.3425	-1.91608	-2.91971	0	0
llmg_2279	putative bacitracin transport ATP-binding protein	bcrA	0	37	0.6505	0.5976	-1.53728	-1.67336	7.20535e-13	4.41869e-14
llmg_2285	PyrH protein	pyrH	0	6	0.7647	1.0136	-1.3077	1.0136	0.0148339	0.921798
llmg_2292	GTP-binding protein TypA/BipA homolog	typA	0	47	0.7251	1.1285	-1.37912	1.1285	2.59792e-14	0.0436518
llmg_2299	glucokinase	glk	0	3	0.8094	1.4047	-1.23548	1.4047	0.094495	0.208902
llmg_2300	hypothetical protein	llmg_2300	1	65	0.9204	1.225	-1.08648	1.225	0.000926102	0.00115522
llmg_2302	non-heme iron-binding ferritin	dpsA	0	35	0.7844	1.1164	-1.27486	1.1164	3.15816e-06	0.104073
llmg_2311	arginine/ornithine antiporter	arcD1	14	9	0.7354	0.7132	-1.3598	-1.40213	5.89171e-05	0.00105202
llmg_2313	ArcA protein	arcA	0	3	0.7586	0.9008	-1.31822	-1.11012	0.0317593	0.422002
llmg_2314	arginyl-tRNA synthetase	argS	0	5	0.5924	1.0529	-1.68805	1.0529	0.0384714	0.855937
llmg_2315	arginine repressor	argR	0	15	0.9897	1.1023	-1.01041	1.1023	0.83394	0.222954
llmg_2316	UDP-N-acetylmuramate--L-alanine ligase	murC	0	7	0.6319	0.9312	-1.58253	-1.07388	2.67943e-05	0.389212
llmg_2318	hypothetical protein	llmg_2318	0	13	0.673	0.8246	-1.48588	-1.21271	9.12155e-06	0.152113
llmg_2319	SWI/SNF family helicase	snf	0	7	0.9641	1.0476	-1.03724	1.0476	0.429165	0.327342
llmg_2327	putative glycerol uptake facilitator protein	glpF3	6	34	1.5978	1.4296	1.5978	1.4296	2.22045e-16	1.29192e-05
llmg_2328	x-prolyl-dipeptidyl aminopeptidase	pepXP	0	10	0.8409	0.9108	-1.1892	-1.09794	0.118676	0.236352
llmg_2330	probable amino-acid ABC transporter extracellular binding protein	llmg_2330	0	49	1.5713	1.6013	1.5713	1.6013	0	3.80604e-06
llmg_2332	glutamyl-tRNA synthetase	gltX	0	73	0.9553	1.9276	-1.04679	1.9276	0.232038	1.0143e-12
llmg_2336	putative acetyltransferase	llmg_2336	0	3	0.7392	0.6527	-1.35281	-1.5321	0.0216306	0.111657
llmg_2340	hypothetical protein	llmg_2340	2	10	0.848	0.8936	-1.17925	-1.11907	0.000368177	0.234964
llmg_2341	hypothetical protein	llmg_2341	4	69	0.8203	0.825	-1.21907	-1.21212	1.23007e-09	1.01415e-05
llmg_2353	50S ribosomal protein L17	rplQ	0	18	0.515	0.5112	-1.94175	-1.95618	1.8023e-10	6.92804e-06
llmg_2354	DNA-directed RNA polymerase subunit alpha	rpoA	0	5	0.6789	0.8222	-1.47297	-1.21625	0.00854822	0.292436
llmg_2355	30S ribosomal protein S11	rpsK	0	36	0.8052	1.3303	-1.24193	1.3303	0.000514449	0.0582352
llmg_2356	30S ribosomal protein S13	rpsM	0	23	0.8753	0.9386	-1.14247	-1.06542	0.00727572	0.209214
llmg_2357	50S ribosomal protein L36	rpmJ	0	8	0.4628	1.0013	-2.16076	1.0013	3.74544e-05	0.992026
llmg_2361	preprotein translocase subunit SecY	secY	10	72	0.7483	0.911	-1.33636	-1.09769	2.22045e-16	0.124257
llmg_2362	50S ribosomal protein L15	rplO	0	65	0.4217	0.2601	-2.37135	-3.84468	0	0
llmg_2364	30S ribosomal protein S5	rpsE	0	65	0.9084	1.2456	-1.10084	1.2456	0.000118384	0.000815246
llmg_2365	50S ribosomal protein L18	rplR	0	36	0.345	0.3182	-2.89855	-3.14268	0	2.99538e-13
llmg_2366	50S ribosomal protein L6	rplF	0	24	0.5334	0.6748	-1.87477	-1.48192	1.10467e-12	0.000306998
llmg_2367	30S ribosomal protein S8	rpsH	0	25	0.8701	1.489	-1.14929	1.489	0.0240347	0.000577063
llmg_2370	30S ribosomal protein S14	rpsN	0	19	0.7966	1.1507	-1.25534	1.1507	0.00253072	0.100596
llmg_2371	50S ribosomal protein L5	rplE	0	36	0.5319	0.5633	-1.88005	-1.77525	2.01617e-12	8.81302e-09
llmg_2373	50S ribosomal protein L14	rplN	0	46	0.5158	0.5623	-1.93874	-1.77841	0	0
llmg_2374	30S ribosomal protein S17	rpsQ	0	14	0.6919	0.8573	-1.4453	-1.16645	1.93036e-05	0.118431
llmg_2375	50S ribosomal protein L29	rpmC	0	4	0.4701	0.2968	-2.12721	-3.36927	0.000403234	0.00119137
llmg_2376	50S ribosomal protein L16	rplP	0	32	0.5676	0.5315	-1.7618	-1.88147	2.27818e-13	2.22045e-16
llmg_2377	30S ribosomal protein S3	rpsC	0	103	0.8876	1.7917	-1.12663	1.7917	4.43244e-08	0
llmg_2378	50S ribosomal protein L22	rplV	0	25	0.8004	0.9331	-1.24938	-1.0717	0.00517865	0.501715
llmg_2379	30S ribosomal protein S19	rpsS	0	33	0.8613	1.2343	-1.16104	1.2343	0.00440523	0.00639943
llmg_2380	50S ribosomal protein L2	rplB	0	194	0.4892	0.4235	-2.04415	-2.36128	0	0
llmg_2381	50S ribosomal protein L23	rplW	0	29	0.6454	1.0354	-1.54943	1.0354	3.28171e-10	0.659188
llmg_2382	50S ribosomal protein L4	rplD	0	61	0.6713	1.4687	-1.48965	1.4687	0	2.82891e-09
llmg_2383	50S ribosomal protein L3	rplC	0	63	0.5636	0.5454	-1.77431	-1.83352	0	5.72831e-11
llmg_2384	30S ribosomal protein S10	rpsJ	0	23	1.0324	1.5939	1.0324	1.5939	0.44309	7.23825e-07
llmg_2385	large-conductance mechanosensitive channel	mscL	2	22	0.6117	0.4167	-1.63479	-2.39981	1.5678e-06	1.266e-05
llmg_2389	preprotein translocase subunit SecE	secE	1	9	0.8589	0.7952	-1.16428	-1.25755	0.12027	0.00203372
llmg_2391	hypothetical protein	llmg_2391	9	53	0.8525	0.8846	-1.17302	-1.13045	5.86937e-08	0.0317066
llmg_2392	Penicillin-binding protein 2a	pbp2A	1	100	0.9514	1.1278	-1.05108	1.1278	0.00208728	0.0207174
llmg_2393	hypothetical protein	llmg_2393	2	8	0.7915	0.9399	-1.26342	-1.06394	0.000481041	0.427101
llmg_2399	zinc ABC transporter ATP binding protein	zitQ	0	17	0.7261	1.1665	-1.37722	1.1665	8.28849e-08	0.0403562
llmg_2400	zinc ABC transporter substrate binding protein	zitS	0	5	1.1918	1.2698	1.1918	1.2698	0.0343643	0.230971
llmg_2409	DNA polymerase III PolC	polC	0	17	0.8532	1.139	-1.17206	1.139	0.0488816	0.068771
llmg_2410	hypothetical protein	llmg_2410	2	7	1.0203	1.3338	1.0203	1.3338	0.799007	0.0221209
llmg_2412	prolyl-tRNA synthetase	proS	0	8	0.7991	0.7881	-1.25141	-1.26887	0.017505	0.0526152
llmg_2413	putative zinc metalloprotease	llmg_2413	4	99	0.6211	0.7437	-1.61005	-1.34463	0	2.21792e-06
llmg_2415	UPP synthetase	uppS	0	4	0.7009	0.7388	-1.42674	-1.35355	0.0613438	0.149195
llmg_2416	hypothetical protein	yajC	1	35	0.7585	0.9461	-1.31839	-1.05697	4.99575e-08	0.804327
llmg_2419	housekeeping protease	htrA	0	14	0.6802	0.8546	-1.47016	-1.17014	2.0603e-06	0.232219
llmg_2420	hypothetical protein	llmg_2420	0	69	0.6636	0.7005	-1.50693	-1.42755	0	1.88536e-07
llmg_2421	hypothetical protein	llmg_2421	0	28	0.9074	1.1961	-1.10205	1.1961	0.00431058	0.00506781
llmg_2424	hypothetical protein	llmg_2424	0	4	0.8074	1.4863	-1.23854	1.4863	0.0502125	0.183475
llmg_2425	DNA polymerase I	polA	0	7	0.6525	0.7512	-1.53257	-1.3312	0.00151097	0.00544572
llmg_2428	septation ring formation regulator EzrA	ezrA	1	337	0.8865	0.9461	-1.12803	-1.05697	0	0.0585825
llmg_2430	30S ribosomal protein S2	rpsB	0	96	0.6744	0.9595	-1.4828	-1.04221	0	0.657118
llmg_2431	hypothetical protein	llmg_2431	0	5	0.552	0.6125	-1.81159	-1.63265	0.0109052	0.0340881
llmg_2432	alcohol-acetaldehyde dehydrogenase	adhE	0	17	1.1379	0.7531	1.1379	-1.32784	0.0271201	0.00143757
llmg_2442	hypothetical protein	llmg_2442	1	41	0.838	1.0223	-1.19332	1.0223	0.000754392	0.816859
llmg_2447	hypothetical protein	llmg_2447	2	5	0.709	0.5795	-1.41044	-1.72563	0.00892124	0.0907242
llmg_2448	glucose-6-phosphate isomerase	pgi	0	6	0.682	0.7178	-1.46628	-1.39315	0.0271859	0.0229662
llmg_2455	valyl-tRNA synthetase	valS	0	9	0.8852	0.6465	-1.12969	-1.54679	0.0459409	0.0016803
llmg_2456	hypothetical protein	llmg_2456	1	9	0.9693	1.2729	-1.03167	1.2729	0.625387	0.084784
llmg_2463	hypothetical protein	llmg_2463	0	4	1.0105	1.1679	1.0105	1.1679	0.923589	0.60791
llmg_2464	putative RNA methyltransferase	llmg_2464	0	26	0.6816	1.0517	-1.46714	1.0517	6.30533e-10	0.605622
llmg_2467	gluconate transport protein	gntP	13	11	0.6718	0.7612	-1.48854	-1.31372	0.000141001	0.081064
llmg_2468	gluconate kinase	gntK	0	9	0.9634	1.3572	-1.03799	1.3572	0.591055	0.00210147
llmg_2472	hypothetical protein	llmg_2472	1	30	0.7983	0.7498	-1.25266	-1.33369	2.06692e-09	0.000150415
llmg_2473	30S ribosomal protein S18	rpsR	0	15	0.5027	0.5332	-1.98926	-1.87547	1.82124e-07	3.61422e-06
llmg_2475	30S ribosomal protein S6	rpsF	0	8	0.7164	1.0153	-1.39587	1.0153	0.000171081	0.838132
llmg_2476	undecaprenyl pyrophosphate phosphatase	bacA	7	5	0.9592	0.6144	-1.04254	-1.6276	0.262851	0.00827186
llmg_2477	lysine specific permease	llmg_2477	12	11	0.8695	0.8549	-1.15009	-1.16973	0.0845518	0.396845
llmg_2484	GlnA protein	glnA	0	26	0.6843	1.0218	-1.46135	1.0218	2.919e-12	0.708636
llmg_2486	protein-tyrosine phosphatase	ptpL	0	3	1.3156	1.4223	1.3156	1.4223	0.350183	0.369357
llmg_2489	DNA mismatch repair protein	mutL	0	14	0.8996	1.3133	-1.11161	1.3133	0.125624	0.482565
llmg_2490	hypothetical protein	llmg_2490	2	39	0.6563	0.7269	-1.52369	-1.37571	4.65961e-12	5.38538e-05
llmg_2497	hypothetical protein	llmg_2497	7	18	0.7498	0.814	-1.33369	-1.2285	0.0002658	0.0138647
llmg_2499	glucose-6-phosphate 1-dehydrogenase	llmg_2499	0	9	0.7219	1.0166	-1.38523	1.0166	0.00016243	0.93679
llmg_2500	hypothetical protein	llmg_2500	0	13	0.5732	0.9519	-1.74459	-1.05053	5.72913e-06	0.698754
llmg_2502	Chaperone protein dnaJ	dnaJ	0	47	0.9115	1.786	-1.09709	1.786	0.00506272	2.23254e-08
llmg_2505	hypothetical protein	llmg_2505	0	40	0.5918	0.7212	-1.68976	-1.38658	0	1.48826e-07
llmg_2506	asparagine synthase	asnH	0	100	0.7817	1.0102	-1.27926	1.0102	0	0.855537
llmg_2509	cell shape determining protein mreC	mreC	1	66	0.8475	1.1382	-1.17994	1.1382	6.17444e-07	0.228674
llmg_2512	transcriptional regulator	rcfB	0	13	0.8668	1.1593	-1.15367	1.1593	0.0155351	0.140857
llmg_2516	hypothetical protein	llmg_2516	0	11	0.9927	1.5693	-1.00735	1.5693	0.932227	0.00847204
llmg_2521	tRNA modification GTPase TrmE	trmE	0	2	0.6102	0.8141	-1.63881	-1.22835	0.122396	0.297611
llmg_2539	glyceraldehyde 3-phosphate dehydrogenase	gapB	0	45	0.7362	0.7924	-1.35833	-1.26199	3.62599e-07	0.0780923
llmg_2541	cation transporting ATPase	llmg_2541	10	34	0.697	0.6225	-1.43472	-1.60643	2.0116e-08	3.14613e-08
llmg_2545	30S ribosomal protein S9	rpsI	0	30	0.564	0.8769	-1.77305	-1.14038	5.98992e-09	0.342151
llmg_2546	50S ribosomal protein L13	rplM	0	60	0.5466	0.7029	-1.82949	-1.42268	0	1.75506e-08
llmg_2547	hypothetical protein	llmg_2547	4	19	0.5625	0.6972	-1.77778	-1.43431	5.64335e-10	0.00372601
llmg_2550	SipL protein	sipL	1	77	0.8497	0.7574	-1.17689	-1.32031	4.26501e-11	1.47233e-08
llmg_2551	purine operon repressor	purR	0	2	0.9746	0.7894	-1.02606	-1.26678	0.874477	0.0151236
llmg_2556	elongation factor G	fusA	0	42	0.7492	0.7753	-1.33476	-1.28982	0.0310253	0.0417531
llmg_2557	30S ribosomal protein S7	rpsG	0	49	0.8369	1.0204	-1.19489	1.0204	0.00438756	0.775603
llmg_2558	30S ribosomal protein S12	rpsL	0	72	0.8226	1.3529	-1.21566	1.3529	8.56211e-11	6.56254e-06
llmg_2560	DacA protein	dacA	0	40	0.72	1.047	-1.38889	1.047	1.02616e-09	0.5766
llmg_2561	putative glucose uptake protein glcU	glcU	10	12	1.0264	0.5762	1.0264	-1.73551	0.664033	2.31466e-05
OpuAAHis	#N/A	#N/A	#N/A	473	5.0713	3.8772	5.0713	3.8772	0	0
OpuABCHis	#N/A	#N/A	#N/A	594	9.5694	5.3442	9.5694	5.3442	0	0
Q04138_LACT	#N/A	#N/A	#N/A	28	0.9346	1.3624	-1.06998	1.3624	0.0512793	0.000188909

## Sheet: 4. MP_StSUT1_PS1delta9
Accession nr	Description	Name	#TMDs	# peptides	ratio StSUT1-1	ratio StSUT1-2	Fold Change StSUT1-1	Fold Change StSUT1-2	p-value StSUT1-1	p-value StSUT1-2	ratio PS1Δ9-1	ratio PS1Δ9-2	Fold Change PS1Δ9-1	Fold Change PS1Δ9-2	p-value PS1Δ9-1	p-value PS1Δ9-2
AmyQ	#N/A	#N/A	#N/A	132	0.8452	0.8947	-1.18315	-1.11769	0.0043572	0.125768	0.7359	0.8512	-1.35888	-1.17481	0.000830857	0.0128123
CAT1_STAAU	#N/A	#N/A	#N/A	2	1.0736	0.8962	1.0736	-1.11582	0.792654	0.539712	1.3481	1.1712	1.3481	1.1712	0.177162	0.201586
llmg_0002	DNA polymerase III subunit beta	dnaN	0	8	0.9059	1.0556	-1.10387	1.0556	0.342676	0.320427	0.7483	1.056	-1.33636	1.056	0.013414	0.466046
llmg_0003	ATP-dependent nuclease subunit B	rexB	0	2	1.057	0.9505	1.057	-1.05208	0.650722	0.448397	0.6671	0.9446	-1.49903	-1.05865	0.0171736	0.362845
llmg_0004	ATP-dependent nuclease subunit A	rexA	0	5	0.8847	0.9875	-1.13033	-1.01266	0.608016	0.926741	1.0193	1.0954	1.0193	1.0954	0.899176	0.292846
llmg_0015	putative RNA binding protein	llmg_0015	0	10	0.5623	0.631	-1.77841	-1.58479	1.26623e-05	4.89216e-06	0.8475	0.8997	-1.17994	-1.11148	0.0244021	0.206689
llmg_0016	hypothetical protein	llmg_0016	1	10	1.0717	0.959	1.0717	-1.04275	0.243942	0.490078	0.7687	0.6477	-1.3009	-1.54392	0.00218875	0.000243209
llmg_0018	similar to Beta-lactamase A	llmg_0018	1	7	1.1521	1.2002	1.1521	1.2002	0.0180771	0.0173612	0.9924	0.9536	-1.00766	-1.04866	0.910326	0.38358
llmg_0020	hypoxanthine phosphoribosyltransferase	hpt	0	4	1.026	0.8602	1.026	-1.16252	0.820249	0.0651313	1.0688	1.2531	1.0688	1.2531	0.661978	0.051981
llmg_0021	putative cell division protein	ftsH	2	367	1.2681	1.2122	1.2681	1.2122	0	0	1.0511	0.9708	1.0511	-1.03008	0.00695958	0.0762014
llmg_0056	hypothetical protein	llmg_0056	0	7	1.134	1.2201	1.134	1.2201	0.00863855	0.059355	1.0813	0.8778	1.0813	-1.13921	0.172411	0.201645
llmg_0063	putative sulphate transporter	llmg_0063	10	5	1.2299	1.1325	1.2299	1.1325	0.224968	0.443472	1.1739	1.0381	1.1739	1.0381	0.323737	0.805042
llmg_0071	dihydrolipoamide dehydrogenase	pdhD	0	7	0.8156	0.7671	-1.22609	-1.30361	0.0519611	0.0582124	0.8699	0.8302	-1.14956	-1.20453	0.258492	0.0695727
llmg_0072	pyruvate dehydrogenase complex E2 component	pdhC	0	40	1.0819	0.8772	1.0819	-1.13999	0.0352105	0.0012244	0.8653	1.189	-1.15567	1.189	0.0116373	7.68032e-06
llmg_0073	pyruvate dehydrogenase E1 component beta subunit	pdhB	0	16	0.7549	0.5294	-1.32468	-1.88893	0.000414761	6.84779e-07	0.6738	0.741	-1.48412	-1.34953	0.00177936	0.0159085
llmg_0074	pyruvate dehydrogenase E1 component alpha subunit	pdhA	0	22	1.0122	0.6241	1.0122	-1.60231	0.861011	4.01256e-07	0.936	0.92	-1.06838	-1.08696	0.371684	0.207121
llmg_0085	Putative ABC transporter ATP binding protein	llmg_0085	0	8	0.9417	1.1183	-1.06191	1.1183	0.446095	0.279488	0.8514	0.9669	-1.17454	-1.03423	0.160847	0.610044
llmg_0092	putative short-chain type dehydrogenase	llmg_0092	0	34	0.8503	0.8785	-1.17606	-1.1383	0.000171697	0.000748945	0.7862	0.8197	-1.27194	-1.21996	1.02113e-05	2.82741e-05
llmg_0098	50S ribosomal protein L33	rpmG	0	9	0.5904	0.56	-1.69377	-1.78571	0.00199352	0.0226833	0.6194	0.7579	-1.61447	-1.31944	0.0200725	0.148135
llmg_0100	cation-transporting ATPase	cadA	6	3	1.0767	0.7515	1.0767	-1.33067	0.633853	0.263476	0.8736	0.7017	-1.14469	-1.42511	0.172504	0.0801517
llmg_0106	similar to ABC transporter (ATP-binding protein)	llmg_0106	0	12	1.167	0.8791	1.167	-1.13753	0.147968	0.204781	1.0282	1.4474	1.0282	1.4474	0.756643	0.000224625
llmg_0112	putative xylanase/chitin deacetylase	llmg_0112	1	10	1.9175	1.7422	1.9175	1.7422	6.42178e-05	0.000245652	1.0916	1.2086	1.0916	1.2086	0.625606	0.0546878
llmg_0113	GTP pyrophosphokinase	relA	0	15	1.3035	1.0437	1.3035	1.0437	0.00747566	0.477516	1.065	1.1924	1.065	1.1924	0.318772	0.000279476
llmg_0114	glycosyl transferase, family 2	llmg_0114	2	12	1.1574	1.409	1.1574	1.409	0.096584	0.00733167	1.1462	1.2208	1.1462	1.2208	0.124768	0.0633462
llmg_0118	putative amino-acid transporter	ctrA	12	9	1.3602	1.4685	1.3602	1.4685	0.0213519	0.00651091	1.4652	1.2868	1.4652	1.2868	0.00435918	0.162121
llmg_0119	putative Acyltransferase	llmg_0119	1	56	1.1502	1.0441	1.1502	1.0441	2.40397e-05	0.244656	0.9831	0.993	-1.01719	-1.00705	0.662997	0.844755
llmg_0124	preprotein translocase subunit SecA	secA	0	184	0.8218	0.8688	-1.21684	-1.15101	0	4.40049e-10	0.6288	0.7631	-1.59033	-1.31044	0	0
llmg_0125	phospho-2-dehydro-3-heoxyheptonate aldolase	aroF	0	6	1.0322	1.0162	1.0322	1.0162	0.635729	0.815399	1.0315	1.085	1.0315	1.085	0.731251	0.287094
llmg_0127	phosphoenolpyruvate-protein phosphotransferase	ptsI	0	27	0.9325	1.072	-1.07239	1.072	0.172819	0.219533	0.7882	1.0383	-1.26871	1.0383	0.011266	0.492296
llmg_0130	hypothetical protein	llmg_0130	1	14	1.018	0.8976	1.018	-1.11408	0.827063	0.145439	0.7657	0.7147	-1.30599	-1.39919	0.00262753	0.00227892
llmg_0133	multidrug resistance protein	blt	12	6	1.066	1.1429	1.066	1.1429	0.38781	0.125267	1.1642	1.073	1.1642	1.073	0.175825	0.365218
llmg_0143	preprotein translocase subunit	llmg_0143	3	19	1.3782	1.2661	1.3782	1.2661	2.43493e-08	0.000179765	1.0676	0.9798	1.0676	-1.02062	0.175397	0.70622
llmg_0144	hypothetical protein	llmg_0144	0	27	1.1734	0.9844	1.1734	-1.01585	0.00133332	0.771336	1.0378	1.1144	1.0378	1.1144	0.439109	0.0662766
llmg_0145	50S ribosomal protein L34	rpmH	0	16	0.6178	0.7384	-1.61865	-1.35428	0.000367709	0.0762887	1.3631	1.1521	1.3631	1.1521	0.0265969	0.343214
llmg_0165	hypothetical protein	llmg_0165	4	4	1.1081	1.1824	1.1081	1.1824	0.401452	0.04197	1.0544	0.9914	1.0544	-1.00867	0.505794	0.886445
llmg_0168	deoxyribonuclease	llmg_0168	1	12	1.1826	0.9881	1.1826	-1.01204	0.0144549	0.843784	0.9954	0.7899	-1.00462	-1.26598	0.925293	0.00387918
llmg_0170	hypothetical protein	llmg_0170	8	68	1.2889	1.2337	1.2889	1.2337	2.6838e-09	9.22113e-06	1.1162	1.1495	1.1162	1.1495	0.00939013	0.00101337
llmg_0171	aminotransferase AlaT	aspC	0	7	1.5216	0.9612	1.5216	-1.04037	0.0133339	0.608537	1.0869	1.4186	1.0869	1.4186	0.526066	0.0114207
llmg_0172	transcriptional repressor CodY	codY	0	9	0.8508	0.9164	-1.17536	-1.09123	0.0643988	0.250441	0.8161	1.0297	-1.22534	1.0297	0.00418316	0.724066
llmg_0178	Damage-inducible protein DinF	dinF	11	5	1.3334	1.1763	1.3334	1.1763	0.0295367	0.199677	1.1488	1.0783	1.1488	1.0783	0.243603	0.506441
llmg_0183	hypothetical protein	llmg_0183	0	10	0.896	0.6828	-1.11607	-1.46456	0.0748379	0.000624829	0.6348	0.7323	-1.5753	-1.36556	0.000809499	0.0108624
llmg_0193	hypothetical protein	llmg_0193	0	40	1.1578	1.2017	1.1578	1.2017	0.00558247	0.000105305	1.3692	1.2283	1.3692	1.2283	7.34013e-12	9.70566e-10
llmg_0194	hypothetical protein	llmg_0194	0	15	1.3628	1.0892	1.3628	1.0892	4.93253e-05	0.223892	1.079	1.2098	1.079	1.2098	0.136754	0.00554789
llmg_0196	prenyl transferase	llmg_0196	0	9	1.357	1.3689	1.357	1.3689	0.00713797	0.00651951	0.9848	1.195	-1.01543	1.195	0.773586	0.000908764
llmg_0198	hypothetical protein	llmg_0198	11	7	1.0139	1.2057	1.0139	1.2057	0.792062	0.0373743	1.0376	1.1213	1.0376	1.1213	0.285794	0.162195
llmg_0199	ferrous iron transport protein B homolog	feoB	12	39	1.4256	1.5345	1.4256	1.5345	5.03839e-11	1.5919e-11	1.4531	1.339	1.4531	1.339	1.88738e-14	4.01456e-10
llmg_0202	predicted kinase related to dihydroxyacetone kinase	llmg_0202	0	3	0.7147	0.629	-1.39919	-1.58983	0.00353321	0.136233	0.6163	0.653	-1.62259	-1.53139	0.130814	0.0713199
llmg_0204	50S ribosomal protein L28	rpmB	0	56	0.9134	0.654	-1.09481	-1.52905	0.011752	7.02012e-11	1.0547	0.9938	1.0547	-1.00624	0.214165	0.899243
llmg_0205	hypothetical protein	llmg_0205	4	67	1.0295	1.0387	1.0295	1.0387	0.433543	0.314171	0.9004	0.8237	-1.11062	-1.21403	0.00652383	2.0328e-05
llmg_0209	dTDP-glucose 4,6-dehydratase	rmlB	0	9	0.855	1.0984	-1.16959	1.0984	0.146149	0.289166	0.9444	1.2236	-1.05887	1.2236	0.627503	0.026963
llmg_0211	Rhamnosyltransferase RgpA	rgpA	0	24	1.2946	1.1652	1.2946	1.1652	0.000123672	0.0016563	0.9601	1.0636	-1.04156	1.0636	0.463358	0.0852434
llmg_0212	Rhamnosyltransferase RgpB	rgpB	0	22	1.1967	1.0717	1.1967	1.0717	6.16773e-05	0.201903	1.0543	0.9845	1.0543	-1.01574	0.261297	0.806946
llmg_0214	Polysaccharide ABC transporter ATP-binding protein RgpD	rgpD	0	127	1.2953	1.2605	1.2953	1.2605	0	0	0.8731	0.9772	-1.14534	-1.02333	3.4957e-07	0.297395
llmg_0215	hypothetical protein	llmg_0215	9	10	1.8745	1.692	1.8745	1.692	1.36785e-05	0.000999805	1.5217	1.2985	1.5217	1.2985	0.00313922	0.0406076
llmg_0216	Glycosyltransferase RgpE	rgpE	0	19	0.9789	1.265	-1.02155	1.265	0.769834	0.00297748	0.7723	1.1054	-1.29483	1.1054	0.00267715	0.0953327
llmg_0217	alpha-L-Rha alpha-1,2-L-rhamnosyltransferase RgpF	rgpF	0	113	1.4154	1.3501	1.4154	1.3501	0	0	1.2388	1.1558	1.2388	1.1558	4.03455e-13	1.19652e-08
llmg_0218	putative glycosyl transferase	llmg_0218	0	18	1.3973	1.2729	1.3973	1.2729	1.7842e-07	4.84059e-05	1.143	1.2235	1.143	1.2235	0.00568226	0.000399966
llmg_0219	hypothetical protein	llmg_0219	3	10	1.7686	1.5466	1.7686	1.5466	0.000132681	0.0185911	1.3191	1.136	1.3191	1.136	0.0311701	0.246719
llmg_0220	putative glycosyl transferase	llmg_0220	0	47	1.4047	1.3265	1.4047	1.3265	1.13354e-12	7.77267e-12	1.1773	1.0917	1.1773	1.0917	4.68169e-07	0.00890458
llmg_0221	similar to glycosyl transferase	llmg_0221	0	63	1.2767	1.3604	1.2767	1.3604	7.30014e-10	2.31015e-12	1.1475	1.1142	1.1475	1.1142	2.40765e-05	0.00194894
llmg_0222	hypothetical protein	wefC	0	53	1.1662	1.1304	1.1662	1.1304	3.36421e-05	0.00284687	0.8613	1.046	-1.16104	1.046	4.82697e-05	0.18023
llmg_0223	hypothetical protein	llmg_0223	0	78	1.0287	1.0529	1.0287	1.0529	0.303087	0.139333	0.9743	0.8795	-1.02638	-1.13701	0.417354	0.0028633
llmg_0225	Putative O-antigen transporter	rfbX	13	3	1.6892	1.3427	1.6892	1.3427	0.0703492	0.0148531	1.1688	1.0183	1.1688	1.0183	0.41978	0.877654
llmg_0226	possible surface protein	llmg_0226	2	82	1.2615	1.1709	1.2615	1.1709	1.74516e-07	6.51577e-06	1.1048	1.0242	1.1048	1.0242	0.00918809	0.457708
llmg_0227	hypothetical protein	llmg_0227	7	10	1.3339	1.3067	1.3339	1.3067	0.000107184	0.000262789	1.131	1.0022	1.131	1.0022	0.0414584	0.971609
llmg_0229	hypothetical protein	llmg_0229	0	5	1.0482	1.2308	1.0482	1.2308	0.600161	0.171749	0.993	1.3805	-1.00705	1.3805	0.968868	0.00776305
llmg_0230	inositol-5-monophosphate dehydrogenase	guaB	0	7	0.9848	0.9279	-1.01543	-1.0777	0.782767	0.145325	0.9704	1.1284	-1.0305	1.1284	0.754665	0.166293
llmg_0231	hypothetical protein	llmg_0231	0	9	1.0375	0.8563	1.0375	-1.16782	0.613541	0.0386519	0.9928	1.0419	-1.00725	1.0419	0.936906	0.609813
llmg_0239	hypothetical protein	llmg_0239	0	3	0.8435	0.8497	-1.18554	-1.17689	0.508655	0.233951	1.0146	0.8737	1.0146	-1.14456	0.933006	0.198832
llmg_0242	hypothetical protein	llmg_0242	0	2	1.5295	1.3916	1.5295	1.3916	0.0428159	0.271453	1.117	1.3487	1.117	1.3487	0.322047	0.201036
llmg_0251	30S ribosomal protein S21	rpsU	0	24	0.5588	0.5684	-1.78955	-1.75932	1.34738e-09	9.64971e-05	0.7815	0.812	-1.27959	-1.23153	0.00852205	0.0188193
llmg_0253	phosphoglycerate kinase	pgk	0	22	0.8695	1.0787	-1.15009	1.0787	0.00147317	0.0547388	1.3601	1.4412	1.3601	1.4412	7.61252e-08	1.0807e-06
llmg_0260	PepDA protein	pepDA	0	2	0.8296	0.8618	-1.2054	-1.16036	0.279256	0.368198	1.1219	1.6345	1.1219	1.6345	0.671449	0.0656433
llmg_0263	putative methyltransferase	llmg_0263	0	13	1.1175	1.0009	1.1175	1.0009	0.149166	0.987237	1.0826	1.0407	1.0826	1.0407	0.283795	0.253209
llmg_0265	putative flavoprotein	llmg_0265	0	9	0.9755	1.0125	-1.02512	1.0125	0.543889	0.884028	0.9804	0.9984	-1.01999	-1.0016	0.720838	0.989994
llmg_0266	putative sugar kinase	llmg_0266	0	10	0.7585	0.5026	-1.31839	-1.98965	0.0587553	6.32462e-07	0.6019	0.6256	-1.66141	-1.59847	0.00597159	0.00692158
llmg_0268	ABC transporter ATP binding protein	llmg_0268	6	7	0.9644	0.9553	-1.03691	-1.04679	0.588352	0.375662	0.7906	0.841	-1.26486	-1.18906	0.0188523	0.00262298
llmg_0269	ABC transporter ATP-binding and permease protein	llmg_0269	3	5	1.0101	0.8881	1.0101	-1.126	0.79192	0.243846	0.8329	0.72	-1.20062	-1.38889	0.0520819	0.00414364
llmg_0270	hypothetical protein	llmg_0270	1	9	0.8702	0.8137	-1.14916	-1.22895	0.031298	0.0215226	0.8101	0.7767	-1.23442	-1.2875	0.00516287	0.0450917
llmg_0271	oxidoreductase, Gfo/Idh/MocA family	llmg_0271	0	5	0.9803	0.9496	-1.0201	-1.05307	0.894028	0.695569	0.9319	1.1289	-1.07308	1.1289	0.787277	0.196203
llmg_0280	N-acetylglucosaminidase	acmA	1	31	0.7261	0.7277	-1.37722	-1.37419	4.08812e-10	2.63567e-12	0.5739	0.7428	-1.74246	-1.34626	1.06581e-14	4.19043e-11
llmg_0281	anaerobic ribonucleoside triphosphate reductase	llmg_0281	0	19	1.0521	0.9132	1.0521	-1.09505	0.223614	0.126241	1.1043	1.6101	1.1043	1.6101	0.0396216	4.55624e-08
llmg_0284	hypothetical protein	llmg_0284	3	21	1.5403	0.9597	1.5403	-1.04199	6.26961e-07	0.464531	1.0889	0.8273	1.0889	-1.20875	0.348782	0.000118376
llmg_0287	putative cobalt ABC transporter ATP binding protein	cbiO3	0	29	0.4791	0.588	-2.08725	-1.70068	9.54792e-15	8.73746e-13	0.4191	0.54	-2.38607	-1.85185	1.78302e-13	3.83504e-11
llmg_0288	putative cobalt ABC transporter ATP binding protein	cbiO2	0	23	0.5721	0.6299	-1.74795	-1.58755	3.47779e-08	1.55551e-07	0.5561	0.6284	-1.79824	-1.59134	5.36026e-07	1.68033e-08
llmg_0289	putative cobalt ABC transporter permease protein	cbiQ2	5	18	1.1657	1.1389	1.1657	1.1389	0.0288431	0.00192745	0.927	0.8998	-1.07875	-1.11136	0.213903	0.11584
llmg_0293	endo-1,4-beta-xylanase D	xynD	1	8	1.4995	1.1378	1.4995	1.1378	0.00244077	0.176471	0.8788	0.8509	-1.13792	-1.17523	0.118334	0.0992315
llmg_0294	hypothetical protein	llmg_0294	0	8	0.5229	0.5675	-1.91241	-1.76211	0.00389362	0.0167465	1.0473	1.0903	1.0473	1.0903	0.746283	0.614558
llmg_0296	30S ribosomal protein S4	rpsD	0	107	0.6278	0.5389	-1.59286	-1.85563	0	0	0.7312	0.8324	-1.36761	-1.20135	6.66134e-16	2.05232e-09
llmg_0302	Putative Zn-dependent hydrolase	llmg_0302	0	71	1.2301	0.9272	1.2301	-1.07852	1.01903e-06	0.0586007	0.8171	1.2263	-1.22384	1.2263	2.86691e-05	2.27407e-06
llmg_0307	ribosomal-protein-alanine N-acetyltransferase	llmg_0307	0	19	1.3825	1.4061	1.3825	1.4061	1.8844e-07	2.62539e-08	1.2893	1.2049	1.2893	1.2049	1.35387e-05	0.00228215
llmg_0319	PepN protein	pepN	0	12	0.9478	0.9252	-1.05507	-1.08085	0.312392	0.170022	0.9134	1.2761	-1.09481	1.2761	0.429218	0.00369765
llmg_0322	cation transporter	llmg_0322	4	20	1.2658	1.1535	1.2658	1.1535	1.60965e-05	0.00591858	1.104	1.027	1.104	1.027	0.0884735	0.556709
llmg_0324	multidrug resistance protein C	lmrC	6	174	1.3836	1.1975	1.3836	1.1975	0	4.55191e-14	1.0977	1.0153	1.0977	1.0153	2.4652e-05	0.469382
llmg_0325	multidrug resistance protein D	lmrD	6	127	1.3608	1.2138	1.3608	1.2138	0	9.12603e-13	1.1368	1.0557	1.1368	1.0557	1.89303e-07	0.00996547
llmg_0326	UDP-N-acetylglucosamine 1-carboxyvinyltransferase	murA1	0	7	0.8838	1.0033	-1.13148	1.0033	0.125199	0.937698	0.7502	1.3138	-1.33298	1.3138	0.0310853	0.0035451
llmg_0335	D-methionine-binding lipoprotein plpA precursor	plpA	1	22	1.2584	1.5491	1.2584	1.5491	0.000375783	1.40959e-08	1.14	1.0294	1.14	1.0294	0.0755733	0.612122
llmg_0341	amino acid ABC transporter ATP binding protein	llmg_0341	0	30	0.9604	1.0734	-1.04123	1.0734	0.192021	0.161494	0.8551	1.0286	-1.16945	1.0286	0.00151571	0.478947
llmg_0344	putative cobalt ABC transporter ATP-binding protein	cbiO	0	3	0.9516	0.9077	-1.05086	-1.10169	0.879273	0.707056	0.8688	0.9718	-1.15101	-1.02902	0.687298	0.692748
llmg_0346	ferrichrome ABC transporter permease protein	fhuC	0	13	1.2987	1.5623	1.2987	1.5623	0.00198372	2.2975e-05	1.1787	1.1975	1.1787	1.1975	0.0600956	0.0388783
llmg_0349	ferrichrome ABC transporter substrate binding protein	fhuD	0	12	1.5601	1.6341	1.5601	1.6341	4.63273e-05	1.11654e-05	1.5724	1.5779	1.5724	1.5779	2.75723e-05	7.8614e-06
llmg_0355	phosphoglycerate mutase	pmg	0	9	0.9612	0.937	-1.04037	-1.06724	0.512509	0.31561	1.159	1.0373	1.159	1.0373	0.174847	0.770306
llmg_0356	alkyl hydroperoxide reductase subunit C	ahpC	0	6	0.9575	0.8878	-1.04439	-1.12638	0.66765	0.40124	1.1399	1.4419	1.1399	1.4419	0.0667416	0.000672188
llmg_0358	penicillin-binding protein 2B	pbp2B	1	101	1.3064	1.2552	1.3064	1.2552	2.22045e-16	0	1.0861	1.107	1.0861	1.107	0.00711812	0.000258691
llmg_0360	D-alanyl-alanine synthetase A	ddl	0	4	1.1045	0.9864	1.1045	-1.01379	0.332851	0.913271	0.8931	1.0993	-1.1197	1.0993	0.485053	0.101482
llmg_0368	peptide chain release factor 3	prfC	0	7	0.8125	1.0023	-1.23077	1.0023	0.0859768	0.98236	0.8763	0.9068	-1.14116	-1.10278	0.281544	0.369685
llmg_0369	ATP-dependent RNA helicase	rheA	0	103	1.4643	1.0186	1.4643	1.0186	0	0.458562	1.0214	1.5113	1.0214	1.5113	0.477736	0
llmg_0371	GTP-binding protein Era	era	0	22	1.0571	0.8445	1.0571	-1.18413	0.278103	0.000287091	0.6748	1.0148	-1.48192	1.0148	1.38982e-08	0.657322
llmg_0372	asparagine synthetase B	asnB	0	3	0.9526	1.0356	-1.04976	1.0356	0.489549	0.583028	1.1148	1.6589	1.1148	1.6589	0.217372	0.0500691
llmg_0374	recombinase A	recA	0	71	1.3251	1.0495	1.3251	1.0495	1.63444e-10	0.106636	1.0611	1.2682	1.0611	1.2682	0.0860423	2.94138e-11
llmg_0375	amino acid permease	llmg_0375	12	21	1.2395	1.1606	1.2395	1.1606	0.0023354	0.20155	1.0393	1.0758	1.0393	1.0758	0.437579	0.3869
llmg_0376	amino acid permease	llmg_0376	12	7	1.3993	1.5682	1.3993	1.5682	0.00421418	0.0016644	1.1662	1.1157	1.1662	1.1157	0.0989886	0.402218
llmg_0380	hypothetical protein	llmg_0380	0	4	1.3354	0.8544	1.3354	-1.17041	0.0162501	0.0751318	1.3015	1.4499	1.3015	1.4499	0.099802	0.108425
llmg_0385	peptidyl-prolyl cis-trans isomerase, cyclophilin-type	ppiA	1	114	1.0636	1.1217	1.0636	1.1217	0.0120932	0.000528508	0.9755	0.8246	-1.02512	-1.21271	0.382272	1.57331e-08
llmg_0386	Amino-acid permease lysQ	lysQ	12	9	1.7627	1.7313	1.7627	1.7313	9.68946e-05	5.12782e-05	1.3682	1.1256	1.3682	1.1256	0.0132029	0.0603098
llmg_0388	thiamine biosynthesis lipoprotein apbE precursor	apbE	0	2	1.4066	0.8087	1.4066	-1.23655	0.0723753	0.396184	0.7442	0.9777	-1.34372	-1.02281	0.208165	0.86344
llmg_0389	lysyl-tRNA synthetase	lysS	0	7	1.2109	0.8712	1.2109	-1.14784	0.00848978	0.0818892	1.1691	1.0791	1.1691	1.0791	0.0284842	0.153085
llmg_0399	Na+/H+ antiporter	nha	12	20	1.0714	1.1162	1.0714	1.1162	0.188164	0.00582322	1.0508	0.9345	1.0508	-1.07009	0.532346	0.233721
llmg_0401	tyrosyl-tRNA synthetase	tyrS	0	26	0.9506	1.1205	-1.05197	1.1205	0.301667	0.0111082	0.65	0.8754	-1.53846	-1.14233	1.24729e-08	7.02487e-05
llmg_0402	Penicillin-binding protein 1B	pbp1B	1	65	1.107	1.0725	1.107	1.0725	1.34333e-05	0.00336102	0.8229	0.9461	-1.21521	-1.05697	1.12288e-06	0.048429
llmg_0403	Glutamyl-aminopeptidase	pepA	0	13	0.8575	0.6105	-1.16618	-1.638	0.156709	1.49856e-05	1.016	1.1696	1.016	1.1696	0.890809	0.04757
llmg_0411	chaperonin GroEL	groEL	0	4	0.855	0.8219	-1.16959	-1.21669	0.177517	0.180115	1.2352	0.8854	1.2352	-1.12943	0.148322	0.559374
llmg_0413	sensor histidine kinase	kinC	2	36	1.2312	1.3403	1.2312	1.3403	8.93314e-06	4.65191e-09	1.0698	1.0088	1.0698	1.0088	0.14076	0.835464
llmg_0414	two-component system regulator	llrC	0	11	0.8247	0.8873	-1.21256	-1.12701	0.0103148	0.0763213	0.844	0.7602	-1.18483	-1.31544	0.0106653	0.0153219
llmg_0417	hypothetical protein	llmg_0417	0	3	0.6961	0.8637	-1.43658	-1.15781	0.137145	0.550211	0.6031	0.7475	-1.6581	-1.33779	0.0827693	0.40797
llmg_0433	ATP-dependent RNA helicase	rheB	0	54	1.1717	1.0017	1.1717	1.0017	0.000799367	0.965394	1.2287	1.2515	1.2287	1.2515	6.01765e-07	1.72918e-08
llmg_0434	SanA protein homolog	llmg_0434	1	7	1.2404	1.1965	1.2404	1.1965	0.227824	0.0558261	1.0897	0.9197	1.0897	-1.08731	0.494881	0.445205
llmg_0440	cellobiose-specific PTS system IIC component	ptcC	10	47	1.3456	1.3378	1.3456	1.3378	1.12904e-08	6.24395e-05	1.281	1.164	1.281	1.164	2.16197e-06	0.00925255
llmg_0441	6-phospho-beta-glucosidase	celA	0	16	0.9603	1.0478	-1.04134	1.0478	0.489978	0.363895	1.0455	1.1523	1.0455	1.1523	0.424901	0.022454
llmg_0444	NAD-dependent DNA ligase LigA	ligA	0	7	0.9277	0.8244	-1.07793	-1.213	0.478294	0.0240683	0.6639	0.9883	-1.50625	-1.01184	0.0176578	0.829719
llmg_0446	multiple sugar-binding transport ATP-binding protein	msmK	0	7	1.0162	0.802	1.0162	-1.24688	0.929657	0.0705151	0.9012	0.8912	-1.10963	-1.12208	0.592577	0.261094
llmg_0447	NifJ protein	nifJ	0	4	1.5536	0.9874	1.5536	-1.01276	0.108572	0.879026	0.8214	0.9649	-1.21743	-1.03638	0.517175	0.868573
llmg_0448	hypothetical protein	llmg_0448	3	40	1.1776	1.1512	1.1776	1.1512	4.6854e-05	0.000512149	1.068	0.9538	1.068	-1.04844	0.143983	0.215359
llmg_0458	Glucosyltransferase-I precursor	llmg_0458	2	2	0.7116	0.9503	-1.40528	-1.0523	0.201999	0.876102	0.6133	0.8682	-1.63052	-1.15181	0.160206	0.00748666
llmg_0461	transcription regulator	lytR	1	60	1.2664	1.2072	1.2664	1.2072	1.49105e-09	9.50432e-05	1.0794	1.0431	1.0794	1.0431	0.0691722	0.275325
llmg_0467	CTP synthetase	pyrG	0	2	1.1552	0.8558	1.1552	-1.1685	0.648314	0.552116	0.9747	1.384	-1.02596	1.384	0.889722	0.141205
llmg_0476	hypothetical protein	llmg_0476	2	50	1.497	1.3987	1.497	1.3987	7.9714e-14	2.32318e-10	1.1747	0.9963	1.1747	-1.00371	0.00101491	0.932757
llmg_0482	hypothetical protein	llmg_0482	0	38	1.1347	1.2422	1.1347	1.2422	0.00801244	5.234e-05	0.829	1.3064	-1.20627	1.3064	0.00273056	1.6194e-06
llmg_0483	DNA polymerase III DnaE	dnaE	0	6	1.0091	1.0189	1.0091	1.0189	0.921871	0.743723	0.7728	1.1469	-1.294	1.1469	0.00226642	0.0280357
llmg_0492	hypothetical protein	llmg_0492	0	7	1.1326	1.2778	1.1326	1.2778	0.245922	0.00369196	0.8395	1.1925	-1.19119	1.1925	0.10529	0.0444846
llmg_0493	putative esterase/lipase	llmg_0493	1	31	1.5379	1.4663	1.5379	1.4663	1.339e-09	4.69141e-07	1.2842	1.1474	1.2842	1.1474	0.00022246	0.00347043
llmg_0494	putative beta-N-acetylglucosaminidase	nagZ	1	4	1.4751	1.1833	1.4751	1.1833	0.041584	0.0702193	0.9351	1.1026	-1.0694	1.1026	0.495032	0.436026
llmg_0495	hypothetical protein	llmg_0495	1	33	1.7318	1.5368	1.7318	1.5368	2.19824e-14	6.21725e-15	1.3435	1.1935	1.3435	1.1935	1.86377e-07	0.000268174
llmg_0496	HU-like DNA-binding protein	hllA	0	21	0.8213	0.7361	-1.21758	-1.35851	8.27253e-06	1.41189e-07	1.0264	0.8933	1.0264	-1.11944	0.52581	0.153375
llmg_0507	peptide binding protein	llmg_0507	0	12	1.4826	1.151	1.4826	1.151	2.29001e-05	0.0458177	1.1172	1.1621	1.1172	1.1621	0.0598846	0.0289552
llmg_0511	penicillin-binding protein 1a	ponA	1	142	1.2499	1.2897	1.2499	1.2897	0	0	1.0827	1.0785	1.0827	1.0785	0.00195409	0.00196487
llmg_0519	trigger factor	tig	0	18	0.9751	0.7892	-1.02554	-1.26711	0.691345	0.00109003	1.159	0.8015	1.159	-1.24766	0.00263757	0.00775019
llmg_0521	RNA polymerase sigma factor RpoD	rpoD	0	31	1.1529	1.1149	1.1529	1.1149	0.000434961	0.0237985	1.0007	1.1438	1.0007	1.1438	0.987854	0.00241454
llmg_0539	enoyl-(acyl carrier protein) reductase	fabI	0	20	1.0673	0.9481	1.0673	-1.05474	0.190055	0.376206	0.9208	1.1858	-1.08601	1.1858	0.152368	0.0413619
llmg_0540	OxaA-like protein precursor	oxaA2	6	84	1.3877	1.3192	1.3877	1.3192	0	2.34879e-12	1.1464	1.0124	1.1464	1.0124	0.000431474	0.685073
llmg_0547	cation-transporting ATPase, E1-E2 family	ctpE	9	77	1.2423	1.2507	1.2423	1.2507	7.10965e-12	1.20832e-11	1.0837	1.033	1.0837	1.033	0.0134735	0.278748
llmg_0551	hypothetical protein	llmg_0551	1	5	1.4498	1.3312	1.4498	1.3312	0.00247528	0.0306567	1.1762	1.0912	1.1762	1.0912	0.0902664	0.0709867
llmg_0556	hypothetical protein	llmg_0556	2	26	1.0987	1.1515	1.0987	1.1515	0.0088925	0.000207566	0.9439	0.9166	-1.05943	-1.09099	0.138893	0.00295083
llmg_0562	putative translation factor	llmg_0562	0	8	0.782	0.8711	-1.27877	-1.14797	0.000166257	0.023088	0.6641	0.8318	-1.5058	-1.20221	0.000216904	0.0169188
llmg_0564	putative soluble lytic murein transglycosylase	llmg_0564	1	21	1.3368	1.4127	1.3368	1.4127	2.72392e-08	1.51178e-05	1.192	1.2331	1.192	1.2331	0.000102841	0.01293
llmg_0578	putative tRNA-processing ribonuclease BN	llmg_0578	6	3	1.3611	1.3967	1.3611	1.3967	0.20692	0.123021	1.1434	1.0745	1.1434	1.0745	0.27148	0.481855
llmg_0579	hypothetical protein	llmg_0579	4	2	0.8898	0.9626	-1.12385	-1.03885	0.297876	0.803594	1.0128	0.933	1.0128	-1.07181	0.695915	0.342367
llmg_0583	prolipoprotein diacylglyceryl transferase	lgt	5	19	1.2331	1.3113	1.2331	1.3113	0.00308285	7.8165e-05	1.2644	1.1195	1.2644	1.1195	0.000187517	0.115387
llmg_0584	hypothetical protein	llmg_0584	1	19	0.7774	0.7782	-1.28634	-1.28502	0.000291332	0.0369831	0.7905	0.6491	-1.26502	-1.54059	0.00187304	5.16314e-05
llmg_0585	putative secreted protein	llmg_0585	1	4	1.2641	0.9438	1.2641	-1.05955	0.0431735	0.193786	0.8834	0.945	-1.13199	-1.0582	0.233266	0.243575
llmg_0586	6-phosphogluconate dehydrogenase	gnd	0	4	1.2921	1.2664	1.2921	1.2664	0.00933477	0.111983	1.3263	1.2898	1.3263	1.2898	0.0166924	0.127776
llmg_0588	putative potassium transport system protein kupB	kupB	12	64	1.1079	1.1943	1.1079	1.1943	0.000643744	1.22658e-07	1.0748	1.0052	1.0748	1.0052	0.00451158	0.855897
llmg_0593	Prohibitin/stomatin like protein	llmg_0593	1	250	1.1526	1.085	1.1526	1.085	1.5997e-10	0.0254667	0.9848	0.8506	-1.01543	-1.17564	0.520005	9.23287e-08
llmg_0599	hypothetical protein	llmg_0599	12	30	1.3585	1.2965	1.3585	1.2965	0.00422693	0.012059	1.2382	1.1168	1.2382	1.1168	0.0185152	0.130846
llmg_0600	glycosyl transferase	llmg_0600	2	47	1.2466	1.2212	1.2466	1.2212	5.88282e-07	2.08076e-06	1.0027	0.9574	1.0027	-1.0445	0.95692	0.294786
llmg_0605	Oxidoreductase	llmg_0605	0	9	0.9786	0.8895	-1.02187	-1.12423	0.829143	0.227629	0.8427	0.9251	-1.18666	-1.08096	0.114695	0.20517
llmg_0609	putative aminodeoxychorismate lyase	pabC	1	122	1.4707	1.1566	1.4707	1.1566	0	1.4988e-07	1.0819	1.0029	1.0819	1.0029	0.00215704	0.907514
llmg_0615	ATP-dependent Clp protease ATP-binding subunit	clpC	0	23	1.3206	1.0669	1.3206	1.0669	5.2764e-05	0.133548	0.9802	1.342	-1.0202	1.342	0.808825	2.05184e-05
llmg_0617	phosphopyruvate hydratase	eno	0	130	0.5511	0.4138	-1.81455	-2.41663	0	0	0.5845	0.52	-1.71086	-1.92308	0	0
llmg_0625	Putative ABC transporter permease protein	llmg_0625	4	3	1.2205	1.3041	1.2205	1.3041	0.19814	0.101578	1.0961	0.9402	1.0961	-1.0636	0.306192	0.6859
llmg_0627	long-chain acyl-CoA synthetase	fadD	0	5	1.2104	1.1916	1.2104	1.1916	0.147674	0.185698	1.1718	1.4149	1.1718	1.4149	0.0667034	0.088597
llmg_0628	divalent cation transport-related protein	llmg_0628	2	19	1.2061	1.1649	1.2061	1.1649	0.00198953	0.000520315	1.106	1.1363	1.106	1.1363	0.0281713	0.00282605
llmg_0629	formate acetyltransferase	pfl	0	16	1.0581	0.9066	1.0581	-1.10302	0.408799	0.435515	0.8505	1.0515	-1.17578	1.0515	0.0608685	0.572851
llmg_0633	cell division protein ftsW1	ftsW1	10	10	1.2491	1.2835	1.2491	1.2835	0.00296639	0.00876502	1.1397	1.033	1.1397	1.033	0.120062	0.601214
llmg_0634	pyruvate carboxylase	pycA	0	23	0.9706	1.009	-1.03029	1.009	0.538374	0.824239	0.8841	1.0993	-1.13109	1.0993	0.00775787	0.0707862
llmg_0639	hypothetical protein	llmg_0639	1	53	1.0268	0.9472	1.0268	-1.05574	0.433668	0.304603	0.8612	0.7469	-1.16117	-1.33887	0.000353787	4.06666e-08
llmg_0643	cation-transporting ATPase, E1-E2 family	pacL	8	300	4.3979	3.6958	4.3979	3.6958	0	0	2.9356	1.87	2.9356	1.87	0	0
llmg_0658	type I restriction-modification system restriction subunit	hsdR	0	5	1.2066	1.0786	1.2066	1.0786	0.375324	0.545402	1.3152	1.3354	1.3152	1.3354	0.0693785	0.0023798
llmg_0661	CorA like magnesium and cobalt transport protein	llmg_0661	2	8	0.9945	1.3124	-1.00553	1.3124	0.937278	0.0243342	1.1271	1.0625	1.1271	1.0625	0.122152	0.500875
llmg_0697	oligopeptide transport ATP-binding protein oppD	oppD	0	12	0.6993	0.9441	-1.43	-1.05921	0.00252223	0.393735	0.6371	0.8036	-1.56961	-1.2444	7.61315e-05	0.0201845
llmg_0698	oligopeptide transport ATP-binding protein oppF	oppF	0	22	0.8289	0.9821	-1.20642	-1.01823	0.0054995	0.699739	0.7084	0.8727	-1.41163	-1.14587	0.000511293	0.00409576
llmg_0699	peptide transport system permease protein oppB	oppB	6	8	0.9449	1.2518	-1.05831	1.2518	0.686757	0.0764637	1.0699	1.0587	1.0699	1.0587	0.487918	0.69215
llmg_0701	Oligopeptide-binding protein oppA precursor	oppA	0	118	1.27	1.5632	1.27	1.5632	3.03757e-13	0	1.211	1.392	1.211	1.392	6.75451e-11	0
llmg_0710	hypothetical protein	llmg_0710	6	5	1.3696	1.3626	1.3696	1.3626	0.0657763	0.0535641	1.1991	1.0716	1.1991	1.0716	0.253075	0.393501
llmg_0726	hypothetical protein	llmg_0726	1	15	2.0473	1.6369	2.0473	1.6369	3.30627e-10	5.62942e-07	1.7563	1.6247	1.7563	1.6247	4.5445e-08	2.04179e-06
llmg_0727	PTS system, mannose-specific IID component	ptnD	4	181	1.0174	1.0443	1.0174	1.0443	0.430793	0.141953	0.9817	0.9368	-1.01864	-1.06746	0.489881	0.0445647
llmg_0729	PTS system, mannose-specific IIAB components	ptnAB	0	50	0.9744	0.8486	-1.02627	-1.17841	0.488223	0.000227943	0.6409	0.6149	-1.56031	-1.62628	1.16795e-13	0
llmg_0731	putative secreted protein	llmg_0731	1	17	1.3078	1.1465	1.3078	1.1465	0.000552572	0.017772	1.0106	0.8062	1.0106	-1.24039	0.866761	0.000255778
llmg_0733	cell envelope-related transcriptional attenuator	llmg_0733	1	94	0.9992	0.9716	-1.0008	-1.02923	0.97602	0.333778	0.8041	0.8867	-1.24363	-1.12778	2.4706e-11	6.82747e-05
llmg_0748	Sensor protein kinase kinF	kinF	3	21	1.069	1.2318	1.069	1.2318	0.319702	0.00027169	0.9901	1.0856	-1.01	1.0856	0.870648	0.299387
llmg_0752	phage infection protein	pip	6	96	1.4325	1.3831	1.4325	1.3831	0	0	1.2199	1.1522	1.2199	1.1522	8.02247e-13	6.86642e-08
llmg_0753	Ubiquinone/menaquinone biosynthesis methyltransferase	ubiE	0	36	1.2427	0.9462	1.2427	-1.05686	1.05995e-06	0.0944248	0.9116	0.9077	-1.09697	-1.10169	0.0277729	0.000846968
llmg_0758	putative chloride channel protein	eriC	9	2	1.3531	0.9694	1.3531	-1.03157	0.132303	0.82699	1.1698	0.9527	1.1698	-1.04965	0.501372	0.697746
llmg_0759	1,4-dihydroxy-2-naphthoate octaprenyltransferase	ubiA	8	12	1.3388	1.3453	1.3388	1.3453	0.00210418	0.000247707	1.1416	1.0894	1.1416	1.0894	0.135285	0.289112
llmg_0761	putative oxidoreductase	llmg_0761	0	2	0.9165	1.1509	-1.09111	1.1509	0.641514	0.455652	0.6791	0.9111	-1.47254	-1.09757	0.401339	0.458893
llmg_0766	DNA translocase ftsK	ftsK	5	87	1.1541	1.1881	1.1541	1.1881	8.05022e-08	4.92197e-07	0.8965	0.996	-1.11545	-1.00402	0.00139891	0.889265
llmg_0767	hypothetical protein	llmg_0767	1	9	1.1895	1.2477	1.1895	1.2477	0.0752085	0.0434278	1.0522	1.104	1.0522	1.104	0.329854	0.311644
llmg_0768	DNA polymerase III subunit delta	holA	0	4	1.41	1.293	1.41	1.293	0.117343	0.137633	1.1461	1.2747	1.1461	1.2747	0.519179	0.161391
llmg_0769	Putative DivIVA cell division initiation protein	llmg_0769	0	29	0.8102	0.8095	-1.23426	-1.23533	1.70018e-06	6.57907e-06	0.5341	0.6422	-1.87231	-1.55715	4.68514e-14	2.04909e-11
llmg_0771	Putative N6-adenine-specific DNA methylase	llmg_0771	0	2	1.3901	1.4583	1.3901	1.4583	0.412959	0.233031	1.1046	1.3037	1.1046	1.3037	0.80963	0.564591
llmg_0772	hypothetical protein	llmg_0772	1	157	1.3537	1.1617	1.3537	1.1617	0	1.10644e-10	1.0809	1.0641	1.0809	1.0641	0.00310357	0.00589173
llmg_0774	proline dipeptidase	pepQ	0	4	1.1238	1.1277	1.1238	1.1277	0.346421	0.0642093	1.1939	1.2118	1.1939	1.2118	0.238815	0.14597
llmg_0778	DNA mismatch repair protein mutS	mutS	0	6	1.3114	0.8942	1.3114	-1.11832	0.0266867	0.268553	0.8456	1.1047	-1.18259	1.1047	0.0835175	0.433658
llmg_0782	3-dehydroquinate dehydratase	aroD	0	3	0.9935	1.0182	-1.00654	1.0182	0.918094	0.824179	0.7499	1.223	-1.33351	1.223	0.128538	0.290618
llmg_0783	adenylosuccinate lyase	purB	0	2	0.8812	1.2606	-1.13482	1.2606	0.314134	0.496771	1.5007	1.3921	1.5007	1.3921	0.46625	0.503809
llmg_0791	hypothetical protein	ps302	2	32	1.6023	1.4188	1.6023	1.4188	1.35847e-12	1.59718e-07	1.3306	1.2045	1.3306	1.2045	3.45121e-06	0.000369583
llmg_0836	major head protein	ps342	0	15	0.999	2.098	-1.001	2.098	0.991276	3.12396e-05	1.4159	2.1112	1.4159	2.1112	0.00154778	3.46214e-06
llmg_0852	hypothetical protein	ps357	0	4	1.4335	1.2437	1.4335	1.2437	0.0367249	0.143846	1.3326	1.2783	1.3326	1.2783	0.0932774	0.0542413
llmg_0868	transketolase	tkt	0	3	1.2906	0.9935	1.2906	-1.00654	0.0223585	0.972406	0.8444	1.1184	-1.18427	1.1184	0.176085	0.562878
llmg_0870	Transporter	llmg_0870	6	14	0.9515	1.261	-1.05097	1.261	0.550575	0.0280921	1.1681	1.2878	1.1681	1.2878	7.74661e-05	0.00182092
llmg_0876	metallo-beta-lactamase superfamily protein	llmg_0876	0	49	1.5612	1.2431	1.5612	1.2431	2.7387e-12	4.18371e-07	1.4748	1.48	1.4748	1.48	8.30802e-12	2.88658e-15
llmg_0878	signal recognition particle protein	ffh	0	28	1.0222	0.9068	1.0222	-1.10278	0.651692	0.0327081	0.8919	1.1843	-1.1212	1.1843	0.0438362	6.23863e-05
llmg_0886	gamma-glutamyl phosphate reductase	proA	0	3	0.9577	1.0187	-1.04417	1.0187	0.482052	0.933624	0.8941	1.0312	-1.11844	1.0312	0.0853613	0.79858
llmg_0890	pyrimidine regulatory protein PyrR	pyrR	0	14	1.0275	0.7923	1.0275	-1.26215	0.724788	0.00109978	0.8956	0.9904	-1.11657	-1.00969	0.122464	0.849184
llmg_0891	uracil permease (Uracil transporter)	pyrP	10	12	1.1846	1.1109	1.1846	1.1109	0.12584	0.408928	1.0729	1.1255	1.0729	1.1255	0.506973	0.241899
llmg_0903	putative serine/threonine phosphatase	llmg_0903	1	5	1.0896	1.0738	1.0896	1.0738	0.424557	0.470677	0.8415	0.8902	-1.18835	-1.12334	0.160331	0.274734
llmg_0906	50S ribosomal protein L31 type B	rpmE	0	16	0.5461	0.4758	-1.83117	-2.10172	7.6868e-07	6.58418e-08	0.6789	0.5705	-1.47297	-1.75285	7.7262e-05	2.90174e-07
llmg_0909	sensor protein kinase kinA	kinA	2	12	1.1616	1.2786	1.1616	1.2786	0.0202574	0.000932822	1.016	0.9341	1.016	-1.07055	0.673187	0.318663
llmg_0911	nitrogen regulatory protein P-II	glnB	0	4	0.7657	0.9346	-1.30599	-1.06998	0.174286	0.515636	0.5857	0.9702	-1.70736	-1.03072	0.0141176	0.831953
llmg_0913	N-acetylglucosaminyl transferase	murG	0	7	1.1947	1.0544	1.1947	1.0544	0.0901194	0.600939	0.9735	1.2089	-1.02722	1.2089	0.927961	0.0178626
llmg_0914	cell division protein ftsQ	ftsQ	1	30	1.1945	1.0913	1.1945	1.0913	0.000164208	0.132238	1.0302	0.9508	1.0302	-1.05175	0.483615	0.292847
llmg_0926	S-adenosylmethionine:tRNA ribosyltransferase-isomerase	queA	0	4	0.9884	0.8286	-1.01174	-1.20685	0.926455	0.0363769	0.903	0.8205	-1.10742	-1.21877	0.502722	0.0916732
llmg_0931	MvaA protein	mvaA	0	3	0.9788	1.1139	-1.02166	1.1139	0.774374	0.380906	1.2409	1.3181	1.2409	1.3181	0.427548	0.308093
llmg_0932	30S ribosomal protein S16	rpsP	0	18	0.8456	0.725	-1.18259	-1.37931	0.0126966	0.00318581	0.862	1.0181	-1.16009	1.0181	0.0184686	0.687348
llmg_0935	putative lysophospholipase	llmg_0935	0	22	1.4124	1.2798	1.4124	1.2798	3.73852e-05	8.46272e-05	0.9864	1.1373	-1.01379	1.1373	0.804701	0.0233513
llmg_0940	dihydrodipicolinate reductase	dapB	0	2	0.6559	0.9104	-1.52462	-1.09842	0.552293	0.714188	0.7641	1.0184	-1.30873	1.0184	0.378702	0.841855
llmg_0943	PepDB protein	pepDB	0	22	0.7867	0.8589	-1.27113	-1.16428	0.00189742	0.0336046	1.0815	1.0485	1.0815	1.0485	0.170137	0.342492
llmg_0953	hypothetical protein	llmg_0953	5	11	1.4104	1.5162	1.4104	1.5162	0.00177494	0.000166018	1.1805	1.1846	1.1805	1.1846	0.0361034	0.0298519
llmg_0986	ATP-dependent Clp protease	clpB	0	10	0.9529	0.8027	-1.04943	-1.2458	0.701924	0.0444348	1.2383	1.0129	1.2383	1.0129	0.0912122	0.937779
llmg_1008	bifunctional GMP synthase/glutamine amidotransferase protein	guaA	0	8	0.9036	0.9362	-1.10668	-1.06815	0.307675	0.39174	1.1451	1.0774	1.1451	1.0774	0.163611	0.611886
llmg_1024	hypothetical protein	llmg_1024	5	33	1.9109	1.9105	1.9109	1.9105	3.28626e-14	8.96616e-13	1.5663	1.3658	1.5663	1.3658	2.46461e-11	5.03791e-07
llmg_1025	hypothetical protein	llmg_1025	4	32	1.9922	1.8502	1.9922	1.8502	5.77316e-15	3.92086e-08	1.6589	1.317	1.6589	1.317	3.44169e-12	0.000118846
llmg_1048	glycine betaine/proline ABC transporter	busAA	0	110	1.2303	1.0978	1.2303	1.0978	0	8.35643e-05	0.7231	0.8256	-1.38293	-1.21124	0	5.32723e-11
llmg_1049	glycine betaine-binding periplasmic protein precursor	busAB	7	115	1.5825	1.3704	1.5825	1.3704	0	5.9952e-15	1.1014	0.9345	1.1014	-1.07009	0.000234631	0.0126524
llmg_1056	cation transporter	llmg_1056	5	19	1.1588	1.1578	1.1588	1.1578	0.00327289	0.00883734	1.0688	0.9355	1.0688	-1.06895	0.0881003	0.144447
llmg_1062	DeoC protein	deoC	0	2	0.8208	0.8436	-1.21832	-1.1854	0.604249	0.0964655	0.8209	0.8705	-1.21818	-1.14877	0.167144	0.505744
llmg_1064	basic membrane protein A	bmpA	0	94	1.4481	1.4235	1.4481	1.4235	0	0	1.3379	1.4349	1.3379	1.4349	0	0
llmg_1067	Sensor protein kinase kinB	kinB	2	96	1.1404	1.1913	1.1404	1.1913	6.63917e-09	3.22865e-09	0.9174	0.8984	-1.09004	-1.11309	0.00108198	0.000185204
llmg_1080	universal stress protein A2	uspA2	0	8	0.7084	0.7318	-1.41163	-1.36649	0.00104401	0.00217244	0.5907	0.6783	-1.69291	-1.47427	5.52597e-05	0.000570944
llmg_1086	similar to cation (calcium) transporting ATPase	llmg_1086	8	246	1.0448	1.0971	1.0448	1.0971	0.00298083	2.94647e-07	0.9916	0.9909	-1.00847	-1.00918	0.588942	0.58914
llmg_1087	N-acetylglucosaminidase	acmC	1	10	0.8186	0.9673	-1.2216	-1.03381	0.00345295	0.610317	0.569	0.6694	-1.75747	-1.49388	0.000101865	0.00167681
llmg_1089	carbamoyl phosphate synthase large subunit	carB	0	70	1.0312	1.179	1.0312	1.179	0.234654	8.28251e-09	0.9106	1.3174	-1.09818	1.3174	0.00203134	2.22045e-16
llmg_1098	GlpD protein	glpD	0	4	0.8385	0.6649	-1.19261	-1.50399	0.17553	0.0266249	0.657	0.6379	-1.52207	-1.56764	0.0333047	0.0104551
llmg_1101	putative secreted protein	llmg_1101	2	14	0.9106	1.0346	-1.09818	1.0346	0.0969361	0.532845	1.0453	1.0873	1.0453	1.0873	0.576085	0.0903188
llmg_1102	hypothetical protein	llmg_1102	1	15	1.1113	1.1731	1.1113	1.1731	0.121042	0.0275908	1.2464	1.212	1.2464	1.212	0.00262174	0.00523844
llmg_1110	similar to heptaprenyl diphosphate synthase component II	ispB	0	2	1.2083	1.3304	1.2083	1.3304	0.30952	0.154146	0.8746	1.0483	-1.14338	1.0483	0.227947	0.623222
llmg_1113	UDP--glucose-1-phosphate uridylyltransferase	galU	0	8	0.938	0.8714	-1.0661	-1.14758	0.407662	0.172031	0.9921	1.0502	-1.00796	1.0502	0.9419	0.602396
llmg_1114	NAD(P)H-dependent glycerol-3-phosphate dehydrogenase	gpsA	0	2	0.9022	0.8022	-1.1084	-1.24657	0.691718	0.414599	1.0132	0.8711	1.0132	-1.14797	0.814991	0.655682
llmg_1115	XpaC-like protein	llmg_1115	1	50	1.0567	1.0917	1.0567	1.0917	0.101389	0.0116309	0.8402	0.9789	-1.19019	-1.02155	9.83923e-05	0.526579
llmg_1116	toxic anion resistance protein	telA1	0	14	0.8258	0.7487	-1.21095	-1.33565	0.00845198	0.0909593	0.7879	0.7357	-1.2692	-1.35925	0.0913176	0.00209025
llmg_1118	6-phosphofructokinase	pfk	0	4	1.0126	0.9316	1.0126	-1.07342	0.916231	0.280854	1.0293	0.9397	1.0293	-1.06417	0.852993	0.591209
llmg_1119	pyruvate kinase	pyk	0	36	0.9129	0.9085	-1.09541	-1.10072	0.000925303	0.00172246	1.1365	1.05	1.1365	1.05	0.00436637	0.282103
llmg_1120	L-lactate dehydrogenase	ldh	0	18	0.8251	0.9689	-1.21197	-1.0321	0.00198456	0.464617	0.965	1.1586	-1.03627	1.1586	0.600528	0.0845786
llmg_1122	purine/cytidine ABC transporter permease protein	nupB	8	28	1.3491	1.4324	1.3491	1.4324	1.70477e-08	7.02932e-10	1.2487	1.1898	1.2487	1.1898	9.65376e-05	0.000893909
llmg_1123	purine/cytidine ABC transporter ATP-binding protein	nupA	0	138	0.6977	0.9475	-1.43328	-1.05541	0	0.0170922	0.6557	0.8224	-1.52509	-1.21595	0	8.88178e-15
llmg_1125	putative fibronectin-binding protein-like protein A	fbpA	0	21	1.0611	1.1331	1.0611	1.1331	0.271773	0.00941548	1.6582	1.6372	1.6582	1.6372	1.76891e-07	2.76792e-08
llmg_1126	putative secreted protein	llmg_1126	2	8	1.4263	1.2176	1.4263	1.2176	0.00127992	0.00783322	1.1174	0.9399	1.1174	-1.06394	0.258232	0.489267
llmg_1136	manganese ABC transporter ATP binding protein	mtsB	0	32	1.3687	1.2754	1.3687	1.2754	2.23999e-12	4.48975e-08	1.1061	0.9969	1.1061	-1.00311	0.0208384	0.928652
llmg_1138	manganese ABC transporter substrate binding protein	mtsA	0	9	1.4712	1.3001	1.4712	1.3001	0.00533918	0.00108812	1.3057	1.2322	1.3057	1.2322	0.0104491	0.00792818
llmg_1155	spx-like protein	llmg_1155	0	4	1.4557	1.5513	1.4557	1.5513	0.0615747	0.0109871	2.413	2.3007	2.413	2.3007	0.00257131	0.0213849
llmg_1175	ribosomal biogenesis GTPase	rbgA	0	4	0.5228	0.5291	-1.91278	-1.89	0.00565218	0.0276626	0.5884	0.7153	-1.69952	-1.39801	0.0564581	0.0254601
llmg_1180	hypothetical protein	llmg_1180	3	10	1.3526	1.3545	1.3526	1.3545	0.00559908	0.00935664	1.0918	1.1826	1.0918	1.1826	0.198574	0.0512461
llmg_1186	hypothetical protein	llmg_1186	1	58	1.6955	1.792	1.6955	1.792	1.33227e-15	8.21565e-15	1.3267	1.2307	1.3267	1.2307	2.40667e-05	0.0001295
llmg_1194	pseudouridylate synthase	rluB	0	14	1.8938	1.6217	1.8938	1.6217	1.88199e-05	3.90303e-05	2.7466	2.2487	2.7466	2.2487	1.72504e-07	7.27611e-08
llmg_1202	ABC transporter ABC binding and permease protein	llmg_1202	5	3	1.0647	1.1521	1.0647	1.1521	0.444445	0.350391	1.0452	0.997	1.0452	-1.00301	0.226876	0.976546
llmg_1203	ABC transporter ABC binding and permease protein	llmg_1203	5	2	0.9131	1.1335	-1.09517	1.1335	0.0323438	0.070073	0.7025	0.9494	-1.42349	-1.0533	0.0456666	0.310389
llmg_1207	50S ribosomal protein L10	rplJ	0	9	0.7613	0.7393	-1.31354	-1.35263	0.00496159	0.0121491	0.7804	0.6547	-1.28139	-1.52742	0.0329287	0.00522222
llmg_1208	50S ribosomal protein L7/L12	rplL	0	35	0.7757	0.6555	-1.28916	-1.52555	1.59662e-06	7.82847e-10	0.8597	0.4991	-1.1632	-2.00361	0.00714019	1.39292e-10
llmg_1219	D-alanine--D-alanyl carrier protein ligase	dltA	0	4	0.9895	1.165	-1.01061	1.165	0.921766	0.256417	0.6458	1.2497	-1.54847	1.2497	0.105206	0.0825172
llmg_1220	protein dltB (Basic membrane protein) (BMP)	dltB	9	2	0.997	1.2574	-1.00301	1.2574	0.993269	0.30161	1.1169	1.0945	1.1169	1.0945	0.181068	0.0751691
llmg_1222	D-alanine transfer protein DltD	dltD	1	48	1.4533	1.5386	1.4533	1.5386	2.22045e-16	4.81837e-14	1.1773	1.1445	1.1773	1.1445	2.72345e-07	0.00129687
llmg_1223	cation-transporting P-ATPase	mgtA	9	63	1.4573	1.5815	1.4573	1.5815	0	0	1.1721	1.2255	1.1721	1.2255	2.7288e-05	3.98035e-08
llmg_1230	hypothetical protein	llmg_1230	3	2	0.8972	1.0896	-1.11458	1.0896	0.594316	0.0165746	0.8964	0.7272	-1.11557	-1.37514	0.0184628	0.357425
llmg_1258	hypothetical protein	llmg_1258	2	28	0.9468	0.8765	-1.05619	-1.1409	0.225287	0.0208888	0.6971	0.6521	-1.43451	-1.53351	1.1193e-06	4.15314e-09
llmg_1259	hypothetical protein	llmg_1259	2	2	0.4408	0.4672	-2.2686	-2.14041	0.14132	0.089661	0.5402	0.5031	-1.85117	-1.98768	0.0895303	0.132082
llmg_1271	tRNA (uracil-5-)-methyltransferase Gid	gidC	0	24	0.9022	0.7418	-1.1084	-1.34807	0.00490468	2.17651e-05	0.7613	0.9291	-1.31354	-1.07631	2.609e-06	0.14946
llmg_1272	DNA topoisomerase I	topA	0	17	1.4864	1.3092	1.4864	1.3092	0.00172526	0.000675702	1.425	1.6364	1.425	1.6364	0.000784332	7.95855e-06
llmg_1287	hypothetical protein	llmg_1287	0	12	1.0406	0.8506	1.0406	-1.17564	0.681988	0.0602794	1.1028	1.2853	1.1028	1.2853	0.208483	0.000449242
llmg_1309	acetolactate synthase	als	0	2	1.0849	0.7233	1.0849	-1.38255	0.8152	0.123351	1.1097	0.8995	1.1097	-1.11173	0.79668	0.158763
llmg_1311	hypothetical protein	llmg_1311	8	23	1.3584	1.49	1.3584	1.49	2.70424e-06	2.43357e-06	1.2131	1.09	1.2131	1.09	4.58484e-05	0.0835021
llmg_1314	hypothetical protein	llmg_1314	0	29	0.9751	0.8999	-1.02554	-1.11123	0.479609	0.00852141	1.2766	1.2487	1.2766	1.2487	3.90048e-06	4.45322e-09
llmg_1315	putative RNA methyltransferase	llmg_1315	0	60	0.6658	0.7956	-1.50195	-1.25691	0	2.24752e-08	0.7603	0.8461	-1.31527	-1.18189	3.45723e-13	2.22017e-06
llmg_1325	Spermidine/putrescine ABC transporter substrate binding	potD	1	57	1.2315	1.3303	1.2315	1.3303	7.22729e-10	5.32019e-13	1.1335	1.0079	1.1335	1.0079	0.000168763	0.774542
llmg_1328	Spermidine/putrescine ABC transporter, ATP-binding protein	potA	0	68	0.6791	0.9033	-1.47254	-1.10705	0	0.000726572	0.6043	0.7929	-1.65481	-1.26119	0	9.76996e-15
llmg_1330	hypothetical protein	llmg_1330	5	8	1.1885	1.3074	1.1885	1.3074	0.0783765	0.185832	1.2593	1.0171	1.2593	1.0171	0.0620839	0.895674
llmg_1332	homoserine dehydrogenase	hom	0	3	1.0147	1.2982	1.0147	1.2982	0.956975	0.140544	0.8389	1.2803	-1.19204	1.2803	0.525357	0.357902
llmg_1339	GTPase EngB	engB	0	19	0.9885	0.9497	-1.01163	-1.05296	0.784519	0.225484	0.8307	1.1414	-1.2038	1.1414	0.00128641	0.023832
llmg_1340	ATP-dependent protease ATP-binding subunit	clpX	0	6	1.031	1.1384	1.031	1.1384	0.717442	0.171284	0.8269	1.2159	-1.20934	1.2159	0.160965	0.100616
llmg_1345	Xanthine/uracil permease	pbuX	13	9	1.2364	1.3135	1.2364	1.3135	0.0403948	0.00311235	1.2263	1.3303	1.2263	1.3303	0.0460852	0.000694972
llmg_1349	hypothetical protein	llmg_1349	8	8	1.4776	1.5538	1.4776	1.5538	0.0150797	0.0625214	1.5276	1.1429	1.5276	1.1429	0.0122299	0.451728
llmg_1350	putative tellurium resistance protein	telC	0	27	0.7535	0.9813	-1.32714	-1.01906	1.54638e-05	0.807368	0.5877	0.8174	-1.70155	-1.22339	4.54146e-08	0.000429952
llmg_1352	putative tellurium resistance protein	telA	0	50	0.6905	0.7369	-1.44823	-1.35704	0	1.15565e-11	0.5526	0.6952	-1.80963	-1.43843	0	3.19482e-11
llmg_1353	putative tellurite resistance protein	llmg_1353	0	34	0.8068	0.656	-1.23946	-1.52439	4.36266e-05	3.12032e-09	0.88	0.8189	-1.13636	-1.22115	0.0120836	5.1152e-05
llmg_1354	hypothetical protein	llmg_1354	0	20	1.1026	1.114	1.1026	1.114	0.0508455	0.0746816	0.8776	1.0819	-1.13947	1.0819	0.0144112	0.152488
llmg_1356	hypothetical protein	llmg_1356	0	49	1.3259	1.1657	1.3259	1.1657	4.69824e-12	7.80477e-07	1.2699	1.4109	1.2699	1.4109	8.47754e-08	6.47926e-13
llmg_1357	hypothetical protein	llmg_1357	0	12	0.9067	0.8236	-1.1029	-1.21418	0.13777	0.0507694	0.7627	1.1452	-1.31113	1.1452	0.00547329	0.184275
llmg_1358	hypothetical protein	llmg_1358	0	4	0.9173	0.9925	-1.09016	-1.00756	0.239822	0.934694	0.8757	1.0047	-1.14194	1.0047	0.327254	0.972942
llmg_1365	hypothetical protein	llmg_1365	3	6	1.1192	1.2192	1.1192	1.2192	0.11451	0.0485686	1.004	1.0355	1.004	1.0355	0.971099	0.534341
llmg_1388	hypothetical protein	llmg_1388	1	4	1.2503	1.0885	1.2503	1.0885	0.0458663	0.137932	0.901	1.0847	-1.10988	1.0847	0.305889	0.426634
llmg_1391	hypothetical protein	llmg_1391	0	2	1.0857	0.8756	1.0857	-1.14207	0.644119	0.320039	0.9756	0.8432	-1.02501	-1.18596	0.828922	0.157797
llmg_1399	hypothetical protein	llmg_1399	0	4	1.4671	0.8028	1.4671	-1.24564	0.0929324	0.217451	1.0545	1.251	1.0545	1.251	0.726365	0.2638
llmg_1417	hypothetical protein	llmg_1417	1	16	0.8522	0.9625	-1.17343	-1.03896	3.5085e-05	0.374593	0.779	0.8056	-1.2837	-1.24131	2.81552e-05	0.00105526
llmg_1424	triosephosphate isomerase	tpiA	0	6	1.2361	1.1199	1.2361	1.1199	0.125903	0.376549	1.2668	1.2684	1.2668	1.2684	0.136738	0.0720888
llmg_1426	sucrose-specific PTS system IIBC component	llmg_1426	11	11	1.132	1.1574	1.132	1.1574	0.0489096	0.0643578	1.041	1.049	1.041	1.049	0.54161	0.542545
llmg_1429	L-lactate dehydrogenase	ldhX	0	2	1.3284	0.8403	1.3284	-1.19005	0.0294725	0.186888	0.9611	0.8325	-1.04047	-1.2012	0.379417	0.162873
llmg_1432	putative secreted protein	llmg_1432	1	57	1.5141	1.3818	1.5141	1.3818	0	2.66454e-15	1.1271	1.1454	1.1271	1.1454	0.000188575	2.76899e-05
llmg_1441	fumarate reductase flavoprotein subunit	frdC	0	61	1.3317	1.2355	1.3317	1.2355	2.22045e-16	6.43234e-09	1.067	1.1602	1.067	1.1602	0.0872822	2.63479e-06
llmg_1448	hypothetical protein	llmg_1448	5	69	1.1148	1.2497	1.1148	1.2497	0.000141772	8.4878e-10	1.0234	0.9899	1.0234	-1.0102	0.429835	0.684668
llmg_1449	Sortase SrtA	srtA	1	18	1.239	1.1995	1.239	1.1995	0.015589	0.00688062	1.0887	1.0651	1.0887	1.0651	0.402305	0.443736
llmg_1450	thiamine biosynthesis lipoprotein apbE precursor	apbE	0	12	1.6501	2.045	1.6501	2.045	0.0065722	7.65558e-05	1.3634	1.6407	1.3634	1.6407	0.0128248	0.018738
llmg_1451	DNA gyrase subunit A	gyrA	0	19	1.2564	1.2386	1.2564	1.2386	0.0151683	0.00781174	1.028	1.1806	1.028	1.1806	0.799968	0.0219593
llmg_1452	putative amino-acid permease	llmg_1452	12	21	1.2576	1.2625	1.2576	1.2625	1.85183e-05	6.09467e-07	1.2874	1.1036	1.2874	1.1036	1.00306e-05	0.0236681
llmg_1463	GTP-binding protein LepA	lepA	0	38	1.2442	1.0176	1.2442	1.0176	6.21256e-06	0.618438	0.8492	1.1731	-1.17758	1.1731	0.00462539	7.06633e-05
llmg_1465	putative UDP-N-acetylmuramyl tripeptide synthetase	murC2	0	76	0.9819	0.9784	-1.01843	-1.02208	0.478737	0.369878	0.7251	0.8777	-1.37912	-1.13934	0	3.48683e-07
llmg_1466	cobyric acid synthase	cobQ	0	3	0.5526	0.5977	-1.80963	-1.67308	0.0305385	0.00890395	0.5246	0.6571	-1.90621	-1.52184	0.008053	0.0235723
llmg_1470	NAD synthetase	nadE	0	5	1.0321	0.8367	1.0321	-1.19517	0.317846	0.188443	0.9268	0.884	-1.07898	-1.13122	0.432052	0.460877
llmg_1471	Putative acetyltransferase	llmg_1471	0	9	1.0881	1.2572	1.0881	1.2572	0.219546	0.00720525	0.9619	1.3197	-1.03961	1.3197	0.597925	0.000691472
llmg_1474	putative voltage gated chloride channel	llmg_1474	7	3	1.1333	1.2887	1.1333	1.2887	0.129078	0.0653911	1.1639	1.0907	1.1639	1.0907	0.0211992	0.323396
llmg_1477	glycyl-tRNA synthetase beta chain	glyS	0	7	0.8139	0.8644	-1.22865	-1.15687	0.0633628	0.229153	0.6842	0.816	-1.46156	-1.22549	0.00229062	0.0834134
llmg_1478	glycyl-tRNA synthetase subunit alpha	glyQ	0	4	1.1948	1.198	1.1948	1.198	0.0251027	0.240134	0.8471	1.2723	-1.1805	1.2723	0.000831893	0.0183684
llmg_1489	PhoH-like protein	phoH	0	10	0.9492	0.9797	-1.05352	-1.02072	0.522441	0.786371	0.7438	1.0599	-1.34445	1.0599	0.0512651	0.601067
llmg_1490	putative proton-dependent manganese transporter group C beta	mntH	12	4	1.0392	1.04	1.0392	1.04	0.640171	0.607379	1.1002	0.9089	1.1002	-1.10023	0.353601	0.175021
llmg_1491	50S ribosomal protein L27	rpmA	0	19	0.4823	0.4806	-2.0734	-2.08073	3.41339e-07	1.91135e-05	0.776	0.742	-1.28866	-1.34771	0.0195735	0.00965819
llmg_1493	50S ribosomal protein L21	rplU	0	33	0.5116	0.4738	-1.95465	-2.1106	3.95528e-12	6.34252e-07	0.8602	0.9401	-1.16252	-1.06372	0.0160116	0.582224
llmg_1494	Putative ABC transporter permease protein	llmg_1494	10	11	1.0788	1.1058	1.0788	1.1058	0.219367	0.044124	1.0194	1.1486	1.0194	1.1486	0.736175	0.0189592
llmg_1497	putative hydrolase	llmg_1497	0	4	1.3355	1.3015	1.3355	1.3015	0.0151466	0.0354327	1.0168	1.7003	1.0168	1.7003	0.879942	0.00160188
llmg_1508	dihydroorotase	pyrC	0	5	0.9916	0.9888	-1.00847	-1.01133	0.952719	0.855834	1.0951	1.0507	1.0951	1.0507	0.360941	0.724151
llmg_1509	orotate phosphoribosyltransferase	pyrE	0	5	0.8468	0.7325	-1.18092	-1.36519	0.252437	0.0153665	1.0388	0.7271	1.0388	-1.37533	0.653597	0.0559232
llmg_1514	redox-sensing transcriptional repressor Rex	rex	0	15	1.0421	0.7876	1.0421	-1.26968	0.55928	0.000969177	0.873	1.085	-1.14548	1.085	0.0948622	0.230806
llmg_1516	D-fructose-6-phosphate amidotransferase	glmS	0	7	1.072	1.076	1.072	1.076	0.695405	0.609231	1.1124	1.0256	1.1124	1.0256	0.417012	0.885837
llmg_1517	putative phosphatidic acid phosphatase	llmg_1517	6	9	1.773	1.905	1.773	1.905	2.67707e-05	6.53728e-06	1.4657	1.2725	1.4657	1.2725	7.47095e-05	0.0210292
llmg_1518	sensor kinase protein	kinE	2	19	1.1322	1.2568	1.1322	1.2568	0.15796	0.000294939	1.0221	1.0375	1.0221	1.0375	0.770542	0.612783
llmg_1521	glycosyl transferase	llmg_1521	2	31	1.2179	1.2245	1.2179	1.2245	1.10467e-05	2.36921e-07	1.0852	1.0241	1.0852	1.0241	0.0663009	0.522319
llmg_1522	hypothetical protein	llmg_1522	10	22	0.8951	1.0845	-1.11719	1.0845	0.00304711	0.164327	0.8825	0.9724	-1.13314	-1.02838	0.00186882	0.530998
llmg_1525	PA protein	pA	4	3	1.1687	1.0874	1.1687	1.0874	0.67805	0.837919	0.88	0.6488	-1.13636	-1.54131	0.678894	0.331403
llmg_1534	DNA topoisomerase IV subunit A	parC	0	12	1.308	1.1685	1.308	1.1685	0.00767781	0.0498494	1.208	1.3553	1.208	1.3553	0.022757	0.00092018
llmg_1539	DNA topoisomerase IV subunit B	parE	0	11	1.2775	0.9689	1.2775	-1.0321	0.000150653	0.565814	0.8788	1.0749	-1.13792	1.0749	0.0853053	0.227375
llmg_1543	ribonucleotide-diphosphate reductase subunit alpha	nrdE	0	6	0.8392	0.9201	-1.19161	-1.08684	0.064457	0.443454	0.7213	1.1131	-1.38639	1.1131	0.0034129	0.228865
llmg_1545	cell division protein ftsX homolog	ftsX	4	79	1.5543	1.4463	1.5543	1.4463	0	1.44329e-14	1.2967	1.1723	1.2967	1.1723	4.67963e-11	4.21411e-06
llmg_1546	cell division ATP-binding protein	ftsE	0	87	1.1902	1.2338	1.1902	1.2338	2.35025e-11	6.21725e-15	1.0642	1.1247	1.0642	1.1247	0.00990146	2.35735e-06
llmg_1550	hypothetical protein	llmg_1550	0	4	0.924	0.9054	-1.08225	-1.10448	0.745819	0.222069	0.8547	1.0974	-1.17	1.0974	0.570041	0.675605
llmg_1552	putative ABC type transport system permease protein	llmg_1552	12	17	0.7664	0.914	-1.3048	-1.09409	6.51446e-05	0.0364267	0.761	0.8203	-1.31406	-1.21907	9.42418e-06	0.00639422
llmg_1553	Putative ABC transporter ATP-binding protein	llmg_1553	0	16	0.7426	0.6833	-1.34662	-1.46349	2.16648e-05	0.000150202	0.5729	0.6187	-1.74551	-1.61629	0.000191135	1.4762e-05
llmg_1557	hypothetical protein	llmg_1557	0	2	1.1749	1.17	1.1749	1.17	0.370262	0.614207	1.058	1.1726	1.058	1.1726	0.882941	0.589911
llmg_1558	cardiolipin synthetase	clsA	2	26	1.236	1.2657	1.236	1.2657	0.00258976	2.50654e-06	1.1103	1.0565	1.1103	1.0565	0.132135	0.213071
llmg_1568	PTS system, fructose specific IIBC components	fruA	10	168	1.3807	1.4398	1.3807	1.4398	0	0	1.2521	1.2223	1.2521	1.2223	4.44089e-16	4.21885e-15
llmg_1573	hypothetical protein	llmg_1573	12	4	0.9729	1.3157	-1.02785	1.3157	0.848913	0.0774385	0.9281	1.087	-1.07747	1.087	0.627181	0.561901
llmg_1574	chaperone protein dnaK	dnaK	0	42	0.8073	0.7321	-1.2387	-1.36593	1.0022e-06	3.2229e-09	1.6058	1.0751	1.6058	1.0751	2.22045e-15	0.0445213
llmg_1576	heat-inducible transcription repressor	hrcA	0	30	1.7006	1.5824	1.7006	1.5824	6.70575e-14	2.11897e-10	1.5842	1.558	1.5842	1.558	4.73535e-11	2.00506e-12
llmg_1578	DacB protein	dacB	1	21	1.4967	1.4886	1.4967	1.4886	9.40538e-08	3.82805e-08	1.172	1.0592	1.172	1.0592	0.0191754	0.238554
llmg_1583	putative prenyltransferase	llmg_1583	9	4	1.0691	1.1678	1.0691	1.1678	0.658564	0.118555	1.0749	1.0125	1.0749	1.0125	0.497951	0.891798
llmg_1584	endonuclease/exonuclease/phosphatase family protein	llmg_1584	1	12	1.6237	1.5383	1.6237	1.5383	0.000450151	5.01678e-05	1.0362	1.2917	1.0362	1.2917	0.780101	0.0387721
llmg_1586	putative exoribonuclease R	vacB1	0	9	1.0679	0.9846	1.0679	-1.01564	0.279469	0.867513	1.0304	1.1974	1.0304	1.1974	0.569215	0.132199
llmg_1590	putative amino-acid ABC transporter ATP-binding protein	llmg_1590	0	31	0.9483	1.0933	-1.05452	1.0933	0.210883	0.0235689	0.7346	0.9211	-1.36129	-1.08566	2.9343e-08	0.0519588
llmg_1591	putative amino-acid ABC transporter permease protein	llmg_1591	6	20	1.5152	1.5564	1.5152	1.5564	3.16465e-05	1.53755e-08	1.3674	1.2062	1.3674	1.2062	4.45475e-05	0.0041947
llmg_1593	amino acid ABC transporter substrate binding protein	llmg_1593	0	25	1.4834	1.6962	1.4834	1.6962	6.63187e-10	9.77862e-12	1.3798	1.5346	1.3798	1.5346	2.036e-09	4.27606e-10
llmg_1598	putative secreted protein	llmg_1598	1	15	1.6024	1.5457	1.6024	1.5457	3.08831e-07	5.82536e-06	1.2366	1.018	1.2366	1.018	0.00197532	0.76211
llmg_1601	phosphopentomutase	deoB	0	2	0.9057	0.9512	-1.10412	-1.0513	0.404899	0.784892	1.2363	0.9556	1.2363	-1.04646	0.25964	0.910816
llmg_1625	hypothetical protein	llmg_1625	2	8	1.1129	0.9842	1.1129	-1.01605	0.144497	0.873569	0.8759	0.8234	-1.14168	-1.21448	0.0958555	0.121701
llmg_1631	DNA gyrase subunit B	gyrB	0	11	1.0662	1.1119	1.0662	1.1119	0.334131	0.202954	0.7926	1.1578	-1.26167	1.1578	0.0385696	0.208254
llmg_1635	putative ABC transporter ATP-binding protein	llmg_1635	0	2	0.9251	0.86	-1.08096	-1.16279	0.347749	0.548951	0.596	0.8037	-1.67785	-1.24425	0.289161	0.482315
llmg_1643	rod shape-determining protein RodA	rodA	10	23	1.0475	1.2376	1.0475	1.2376	0.343252	3.64864e-07	1.1273	1.1328	1.1273	1.1328	0.063622	0.000581789
llmg_1649	Sensor protein kinase kinD	kinD	2	51	1.2548	1.2723	1.2548	1.2723	1.42923e-08	5.97766e-10	0.9728	0.9844	-1.02796	-1.01585	0.487452	0.647627
llmg_1662	universal stress protein A	uspA	0	10	0.7701	0.6246	-1.29853	-1.60102	0.179866	0.000387564	0.6313	0.5771	-1.58403	-1.7328	0.00779382	3.72478e-05
llmg_1667	glycosyltransferase	llmg_1667	4	2	1.0011	1.1487	1.0011	1.1487	0.995125	0.314766	1.0424	0.8595	1.0424	-1.16347	0.634712	0.683729
llmg_1671	50S ribosomal protein L19	rplS	0	99	0.6264	0.5903	-1.59642	-1.69405	0	0	0.6575	0.7569	-1.52091	-1.32118	0	0
llmg_1675	ABC transporter ATP-binding protein	llmg_1675	0	26	0.5503	0.8008	-1.81719	-1.24875	3.93934e-10	1.91107e-05	0.5618	0.902	-1.77999	-1.10865	5.27296e-08	0.105098
llmg_1676	ABC transporter permease protein	llmg_1676	4	48	0.7445	0.9938	-1.34318	-1.00624	3.20418e-07	0.925197	0.7243	1.0481	-1.38064	1.0481	1.13832e-07	0.587754
llmg_1678	phospho-N-acetylmuramoyl-pentapeptide-transferase	mraY	10	10	1.3151	1.5527	1.3151	1.5527	0.00336217	3.8812e-05	1.5162	1.4653	1.5162	1.4653	0.000744366	0.0129492
llmg_1679	penicillin-binding protein	pbpX	1	143	1.3975	1.5602	1.3975	1.5602	0	0	1.1602	1.2328	1.1602	1.2328	1.92401e-07	1.46994e-13
llmg_1680	cell division protein	ftsL	1	4	0.9293	0.924	-1.07608	-1.08225	0.267023	0.59294	0.6582	0.5834	-1.5193	-1.71409	0.0577131	0.0602198
llmg_1681	S-adenosyl-methyltransferase	mraW	0	3	0.9405	0.7996	-1.06326	-1.25063	0.745839	0.219549	0.773	1.2041	-1.29366	1.2041	0.191102	0.0129652
llmg_1682	hypothetical protein	llmg_1682	7	13	1.2789	1.4502	1.2789	1.4502	0.0080785	0.00164061	1.119	1.0834	1.119	1.0834	0.188381	0.378502
llmg_1684	hypothetical protein	llmg_1684	5	4	1.1826	1.3078	1.1826	1.3078	0.164265	0.0251118	1.2025	1.2066	1.2025	1.2066	0.245225	0.146201
llmg_1685	DNA repair protein recN	recN	0	2	0.7096	0.9193	-1.40924	-1.08778	0.151185	0.843882	0.6917	0.7478	-1.44571	-1.33726	0.247126	0.0375917
llmg_1694	copper-potassium transporting ATPase B	copB	8	46	1.4842	1.5244	1.4842	1.5244	9.65894e-14	4.44089e-16	1.3635	1.3046	1.3635	1.3046	5.45312e-10	1.32405e-08
llmg_1699	choline ABC transporter permease and substrate binding protein	choS	5	15	1.0326	0.9195	1.0326	-1.08755	0.580701	0.294417	0.795	0.7781	-1.25786	-1.28518	0.0162189	0.00097835
llmg_1700	choline ABC transporter ATP binding protein	choQ	0	16	0.6999	0.7846	-1.42878	-1.27453	2.63184e-07	0.000544346	0.5841	0.755	-1.71204	-1.3245	2.87604e-07	0.00293267
llmg_1706	dipeptidase PepV	pepV	0	4	0.8983	0.7452	-1.11321	-1.34192	0.465533	0.109131	1.1501	0.8258	1.1501	-1.21095	0.347673	0.234095
llmg_1718	excinuclease ABC subunit C	uvrC	0	3	0.9723	0.8414	-1.02849	-1.1885	0.816913	0.22794	0.807	0.9859	-1.23916	-1.0143	0.242411	0.65799
llmg_1719	PnuC1 protein	pnuC1	8	2	1.2835	1.341	1.2835	1.341	0.0844445	0.624556	0.9316	0.8588	-1.07342	-1.16442	0.889745	0.438989
llmg_1724	30S ribosomal protein S1	rpsA	0	102	0.6737	0.4691	-1.48434	-2.13174	6.21725e-15	0	0.8085	0.8046	-1.23686	-1.24285	3.62501e-09	3.81595e-10
llmg_1725	tRNA (5-methylaminomethyl-2-thiouridylate)-methyltransferase	trmU	0	6	1.6599	1.9374	1.6599	1.9374	0.0126826	0.00292356	1.3946	1.993	1.3946	1.993	0.0356552	0.00653265
llmg_1727	ABC transporter permease protein	llmg_1727	14	23	0.8533	0.9459	-1.17192	-1.05719	0.00172369	0.335757	0.7678	0.8054	-1.30242	-1.24162	0.00227428	0.00348044
llmg_1728	putative secreted protein	llmg_1728	1	2	0.8258	1.0268	-1.21095	1.0268	0.246188	0.293882	0.7652	0.8606	-1.30685	-1.16198	0.0909724	0.134095
llmg_1729	copper/potassium-transporting ATPase	copA	8	40	1.5246	1.4571	1.5246	1.4571	1.24236e-11	8.82183e-13	1.4292	1.2367	1.4292	1.2367	4.26421e-09	6.41873e-07
llmg_1734	NADH dehydrogenase	noxB	2	238	1.196	1.1751	1.196	1.1751	0	4.53181e-10	1.0726	1.0002	1.0726	1.0002	0.000476955	0.991822
llmg_1735	NADH dehydrogenase	noxA	0	46	0.9709	0.8529	-1.02997	-1.17247	0.359716	3.76568e-06	0.7834	0.7984	-1.27649	-1.25251	7.54126e-08	4.57483e-11
llmg_1737	non-heme chloride peroxidase	cpo	0	2	0.9335	0.8976	-1.07124	-1.11408	0.0163847	0.0108814	0.8693	0.7258	-1.15035	-1.37779	0.224894	0.0633462
llmg_1741	leucyl-tRNA synthetase	leuS	0	7	0.825	1.0421	-1.21212	1.0421	0.157491	0.640598	0.6991	1.0983	-1.43041	1.0983	0.0231302	0.409294
llmg_1743	ribose-phosphate pyrophosphokinase	prsA	0	27	1.2442	0.9818	1.2442	-1.01854	0.000532343	0.650894	0.981	1.2233	-1.01937	1.2233	0.73218	0.000102496
llmg_1750	hypothetical protein	llmg_1750	2	13	1.2576	1.367	1.2576	1.367	0.00283673	0.000761015	1.3583	1.2091	1.3583	1.2091	0.00013732	0.0374449
llmg_1751	alkaline phosphatase superfamily protein	llmg_1751	5	97	1.2088	1.3294	1.2088	1.3294	4.56724e-12	0	1.139	1.1223	1.139	1.1223	3.87436e-07	0.000106358
llmg_1764	MetS protein	metS	0	9	1.1661	1.1873	1.1661	1.1873	0.162698	0.206121	0.8685	1.0174	-1.15141	1.0174	0.471353	0.900498
llmg_1778	acetyl-CoA carboxylase subunit beta	accD	0	13	1.2679	1.0977	1.2679	1.0977	7.34908e-05	0.0333415	1.0933	1.3561	1.0933	1.3561	0.259127	2.32712e-05
llmg_1779	acetyl-CoA carboxylase biotin carboxylase subunit	accC	0	39	1.115	1.0247	1.115	1.0247	0.00939912	0.549246	0.8089	1.207	-1.23625	1.207	8.2698e-05	0.000106478
llmg_1781	(3R)-hydroxymyristoyl-(acyl carrier protein) dehydratase	fabZ	0	10	1.1463	0.8927	1.1463	-1.1202	0.0415819	0.100978	1.2305	1.286	1.2305	1.286	0.00276716	2.25903e-05
llmg_1786	acyl carrier protein	acpP	0	10	1.303	1.0016	1.303	1.0016	0.0142998	0.971318	1.422	1.4753	1.422	1.4753	0.00524948	4.05671e-05
llmg_1792	translation initiation factor IF-2	infB	0	91	0.8207	0.6496	-1.21847	-1.53941	3.06702e-10	0	0.8965	1.0486	-1.11545	1.0486	0.00456728	0.143157
llmg_1799	LrgB family protein	lrgB	6	7	1.1581	1.2034	1.1581	1.2034	0.225285	0.153387	1.1835	1.1461	1.1835	1.1461	0.16599	0.139839
llmg_1805	GTP-binding protein EngA	engA	0	16	1.2555	1.2188	1.2555	1.2188	0.000208009	0.00090223	0.9801	1.2508	-1.0203	1.2508	0.763582	2.16762e-05
llmg_1812	putative kinase	llmg_1812	0	2	0.9967	0.8587	-1.00331	-1.16455	0.987692	0.309105	0.6871	0.7286	-1.45539	-1.3725	0.509801	0.142065
llmg_1815	50S ribosomal protein L9	rplI	0	8	0.8255	0.837	-1.21139	-1.19474	0.0518874	0.083802	1.0491	0.9328	1.0491	-1.07204	0.552589	0.329407
llmg_1816	RecJ-like protein	llmg_1816	2	106	1.2944	1.3062	1.2944	1.3062	0	7.9492e-14	1.0774	1.0539	1.0774	1.0539	0.00948431	0.0253512
llmg_1820	aspartate kinase	thrA	0	23	1.4619	1.2438	1.4619	1.2438	1.12694e-05	0.000838209	0.8044	1.1451	-1.24316	1.1451	0.00766108	0.029305
llmg_1822	hypothetical protein	llmg_1822	0	12	1.7669	1.2216	1.7669	1.2216	0.000466024	0.00140577	1.0913	1.2141	1.0913	1.2141	0.466559	0.0352268
llmg_1825	hypothetical protein	llmg_1825	0	2	0.947	0.9838	-1.05597	-1.01647	0.838223	0.935128	0.992	0.9041	-1.00806	-1.10607	0.919006	0.8794
llmg_1826	hypothetical protein	llmg_1826	0	3	1.1752	0.8961	1.1752	-1.11595	0.00706999	0.462762	1.1035	1.3392	1.1035	1.3392	0.368442	0.0793073
llmg_1831	naphthoate synthase	menB	0	5	1.0608	0.9107	1.0608	-1.09806	0.640286	0.313382	0.9784	0.9721	-1.02208	-1.0287	0.922663	0.850103
llmg_1844	hypothetical protein	llmg_1844	1	4	0.9946	1.1494	-1.00543	1.1494	0.960844	0.156915	0.8064	0.821	-1.24008	-1.21803	0.0260993	0.0950951
llmg_1853	ABC transporter ATP-binding and permease protein	llmg_1853	4	74	1.1316	1.1558	1.1316	1.1558	3.80335e-07	1.88485e-07	1.0267	1.0016	1.0267	1.0016	0.32161	0.950753
llmg_1854	alkaline phosphatase	apl	4	15	1.1013	1.2118	1.1013	1.2118	0.0585844	0.00119467	1.1225	1.101	1.1225	1.101	0.0749398	0.235309
llmg_1856	multidrug resistance ABC transporter ATP-binding and permease protein	lmrA	5	18	1.2802	1.4628	1.2802	1.4628	1.45752e-05	1.49887e-07	1.2233	1.1316	1.2233	1.1316	9.46323e-05	0.00590148
llmg_1861	cytochrome D ABC transporter ATP binding and permease protein	cydD	5	28	1.2673	1.1735	1.2673	1.1735	5.9776e-06	0.0031346	1.1301	0.9822	1.1301	-1.01812	0.0390534	0.654275
llmg_1862	cytochrome D ABC transporter ATP binding and permease protein	cydC	6	29	1.2471	1.1737	1.2471	1.1737	1.15645e-05	5.86518e-05	1.0668	1.011	1.0668	1.011	0.19197	0.752914
llmg_1864	cytochrome bd-I ubiquinol oxidase subunit I	cydA	9	13	1.108	1.0028	1.108	1.0028	0.221502	0.982397	0.9655	0.8512	-1.03573	-1.17481	0.682499	0.124731
llmg_1865	di-/tripeptide transporter	dtpT	13	35	0.7364	0.8579	-1.35796	-1.16564	1.33104e-05	0.00985336	0.8929	0.8079	-1.11995	-1.23778	0.0380812	0.000166158
llmg_1878	transcription termination protein nusB	nusB	0	28	1.0008	1.0384	1.0008	1.0384	0.987128	0.370262	0.7582	1.424	-1.31891	1.424	1.54625e-06	1.92243e-09
llmg_1880	elongation factor P	efp	0	2	1.0519	0.9938	1.0519	-1.00624	0.638191	0.953723	1.2358	1.0624	1.2358	1.0624	0.352952	0.724012
llmg_1882	dimethyladenosine transferase	ksgA	0	3	1.2716	1.1216	1.2716	1.1216	0.0347975	0.259006	0.9917	1.2404	-1.00837	1.2404	0.898031	0.0690592
llmg_1895	phosphate transport system regulator phoU	phoU	0	22	0.7735	0.8676	-1.29282	-1.1526	0.00366801	0.0319788	0.8896	1.0304	-1.1241	1.0304	0.0905398	0.5739
llmg_1896	phosphate ABC transporter ATP-binding protein	pstA	0	64	0.8164	0.9503	-1.22489	-1.0523	9.90319e-14	0.0630835	0.6898	0.8396	-1.4497	-1.19104	0	6.33473e-07
llmg_1897	phosphate ABC transporter ATP-binding protein	pstB	0	88	0.8861	1.0262	-1.12854	1.0262	2.34123e-05	0.391246	0.7519	0.8598	-1.32996	-1.16306	5.39568e-14	1.3229e-06
llmg_1898	phosphate transport system permease protein pstC	pstC	6	17	1.2984	1.3593	1.2984	1.3593	4.86226e-08	3.74013e-09	1.1351	0.9356	1.1351	-1.06883	0.00111692	0.0989888
llmg_1899	phosphate transport system permease protein pstD	pstD	6	20	1.2835	1.2721	1.2835	1.2721	0.00142969	0.000224383	1.2371	1.0555	1.2371	1.0555	0.00311319	0.394651
llmg_1900	phosphate transport substrate binding protein pstE	pstE	0	33	1.1283	0.9855	1.1283	-1.01471	0.0119961	0.677534	0.8358	0.8836	-1.19646	-1.13173	0.002022	0.00378333
llmg_1902	SsrA-binding protein	smpB	0	2	0.9331	0.7411	-1.0717	-1.34935	0.72346	0.214759	0.6744	1.2808	-1.4828	1.2808	0.127197	0.370641
llmg_1906	alanyl-tRNA synthetase	alaS	0	19	1.0949	1.173	1.0949	1.173	0.125949	0.00227434	0.7339	1.0369	-1.36258	1.0369	9.12047e-05	0.600449
llmg_1907	Foldase protein prsA precursor	pmpA	0	51	1.7391	1.3556	1.7391	1.3556	4.44089e-16	4.85503e-05	1.1916	0.9546	1.1916	-1.04756	0.00358578	0.43942
llmg_1911	hypothetical protein	llmg_1911	6	27	0.8374	0.8757	-1.19417	-1.14194	1.10922e-07	0.00173076	0.7977	0.6874	-1.2536	-1.45476	1.30116e-05	6.46403e-09
llmg_1913	Xanthine/uracil/vitamin C permease	pbuO	13	15	0.6259	0.57	-1.5977	-1.75439	1.73312e-07	6.7732e-06	0.4639	0.4232	-2.15564	-2.36295	6.88479e-07	1.60784e-08
llmg_1914	hypothetical protein	llmg_1914	0	31	0.7012	0.8339	-1.42613	-1.19918	4.18675e-09	0.000671941	0.9405	1.1369	-1.06326	1.1369	0.176399	0.0431077
llmg_1916	putative electron transport protein	llmg_1916	0	4	0.9226	1.042	-1.08389	1.042	0.706747	0.954587	0.8451	0.708	-1.18329	-1.41243	0.759931	0.423292
llmg_1919	hypothetical protein	llmg_1919	0	2	1.1249	1.3521	1.1249	1.3521	0.381901	0.00127346	1.1686	1.4287	1.1686	1.4287	0.287345	0.287954
llmg_1921	30S ribosomal protein S20	rpsT	0	7	0.763	0.5493	-1.31062	-1.8205	0.0143146	0.0045797	1.0556	0.6584	1.0556	-1.51883	0.470462	0.0133347
llmg_1928	sensor histidine kinase	kinG	2	28	1.3789	1.3656	1.3789	1.3656	2.76109e-07	3.27472e-07	1.1992	1.1239	1.1992	1.1239	0.00106466	0.0153603
llmg_1930	hypothetical protein	llmg_1930	9	3	1.0561	1.1939	1.0561	1.1939	0.827219	0.150149	1.0072	0.96	1.0072	-1.04167	0.96901	0.770286
llmg_1933	hypothetical protein	llmg_1933	1	4	1.3637	1.0027	1.3637	1.0027	0.129426	0.978597	1.0088	0.8381	1.0088	-1.19318	0.970455	0.0459938
llmg_1934	chorismate synthase	aroC	0	3	1.4543	1.0286	1.4543	1.0286	0.161097	0.853854	1.1279	1.0646	1.1279	1.0646	0.392632	0.739414
llmg_1941	hypothetical protein	llmg_1941	4	18	1.1799	1.0748	1.1799	1.0748	0.00424971	0.0554402	1.0238	0.9293	1.0238	-1.07608	0.553451	0.0530529
llmg_1942	glutamine ABC transporter permease and substrate binding protein	glnP	4	369	1.4692	1.3171	1.4692	1.3171	0	0	1.2983	1.0463	1.2983	1.0463	0	0.0206619
llmg_1943	glutamine ABC transporter ATP-binding protein	glnQ	0	100	0.7049	0.7154	-1.41864	-1.39782	0	6.66134e-16	0.5338	0.6759	-1.87336	-1.47951	0	0
llmg_1945	F0F1 ATP synthase subunit epsilon	atpC	0	2	0.551	0.6318	-1.81488	-1.58278	0.21901	0.0473728	0.4982	0.5609	-2.00723	-1.78285	0.309039	0.0512386
llmg_1946	F0F1 ATP synthase subunit beta	atpD	0	147	0.4953	0.5965	-2.01898	-1.67645	0	0	0.415	0.5322	-2.40964	-1.87899	0	0
llmg_1947	F0F1 ATP synthase subunit gamma	atpG	0	64	1.0299	0.9173	1.0299	-1.09016	0.426957	0.00923763	0.8019	0.9542	-1.24704	-1.048	1.001e-07	0.112251
llmg_1948	F0F1 ATP synthase subunit alpha	atpA	0	129	0.6225	0.7762	-1.60643	-1.28833	0	3.05311e-13	0.5522	0.6798	-1.81094	-1.47102	0	0
llmg_1949	ATP synthase F1, delta subunit	atpH	0	14	0.4714	0.5521	-2.12134	-1.81127	1.53894e-08	4.07522e-08	0.408	0.5758	-2.45098	-1.73671	5.28376e-10	1.6751e-05
llmg_1950	ATP synthase F0, B subunit	atpF	1	120	1.318	1.3345	1.318	1.3345	0	1.16633e-11	1.1533	1.023	1.1533	1.023	5.89691e-07	0.463477
llmg_1951	F0F1 ATP synthase subunit A	atpB	5	11	1.0944	1.0985	1.0944	1.0985	0.210109	0.285935	1.0907	0.999	1.0907	-1.001	0.20607	0.985531
llmg_1956	Hypothetical protein yhaP	llmg_1956	7	11	1.2344	1.2884	1.2344	1.2884	0.0434493	0.00382584	1.0937	1.1542	1.0937	1.1542	0.281892	0.188184
llmg_1957	ABC transporter, ATP-binding protein	llmg_1957	0	8	0.7813	0.9582	-1.27992	-1.04362	0.0156748	0.660153	0.914	0.8459	-1.09409	-1.18217	0.291658	0.0259005
llmg_1971	hypothetical protein	llmg_1971	4	3	1.0516	1.1173	1.0516	1.1173	0.772602	0.422933	1.0547	1.0074	1.0547	1.0074	0.595152	0.943946
llmg_1976	polysaccharide biosynthesis protein	llmg_1976	11	13	1.3032	1.3965	1.3032	1.3965	0.00073743	0.00512889	1.2575	1.0484	1.2575	1.0484	0.0337342	0.40892
llmg_1981	DNA-directed RNA polymerase subunit beta'	rpoC	0	171	1.4201	1.1829	1.4201	1.1829	0	6.66134e-16	1.1181	1.3658	1.1181	1.3658	2.38263e-07	0
llmg_1982	DNA-directed RNA polymerase subunit beta	rpoB	0	75	1.0048	0.9164	1.0048	-1.09123	0.842323	0.000324473	0.8267	1.051	-1.20963	1.051	5.51486e-10	0.024471
llmg_1985	putative neutral endopeptidase O2	pepO2	0	3	0.816	1.0137	-1.22549	1.0137	0.444805	0.946334	0.9804	1.3742	-1.01999	1.3742	0.823257	0.546525
llmg_1988	hypothetical protein	llmg_1988	12	23	0.7774	0.7488	-1.28634	-1.33547	1.12917e-05	1.8993e-06	0.6493	0.6815	-1.54012	-1.46735	4.16114e-08	1.27845e-05
llmg_1993	hypothetical transporter	llmg_1993	12	8	1.2695	1.231	1.2695	1.231	0.0111759	0.0241452	1.1925	1.1114	1.1925	1.1114	0.00896144	0.101849
llmg_1994	peptidase T	pepT	0	3	0.69	1.2088	-1.44928	1.2088	0.0765049	0.104344	1.1829	1.6028	1.1829	1.6028	0.370138	0.104133
llmg_1999	hypothetical protein	llmg_1999	3	61	0.9056	0.9049	-1.10424	-1.10509	0.00182711	0.00725105	0.8114	0.8122	-1.23244	-1.23122	2.26597e-07	3.506e-08
llmg_2000	putative permease	llmg_2000	8	7	1.4272	1.411	1.4272	1.411	0.00479144	0.000807433	1.2381	1.0023	1.2381	1.0023	0.0375287	0.975113
llmg_2008	UvrABC system protein A	uvrA	0	18	1.1064	1.0429	1.1064	1.0429	0.0430927	0.476296	0.9736	1.2589	-1.02712	1.2589	0.680875	0.00134286
llmg_2011	putative amino acid permease	llmg_2011	11	6	2.4941	2.2542	2.4941	2.2542	0.000163689	5.26917e-05	1.762	1.3152	1.762	1.3152	0.000112618	0.0478564
llmg_2017	asparaginyl-tRNA synthetase	asnC	0	19	0.8499	0.8252	-1.17661	-1.21183	0.0143384	0.0116575	0.8368	0.9777	-1.19503	-1.02281	0.0258302	0.630551
llmg_2020	hypothetical protein	llmg_2020	1	11	1.3828	1.325	1.3828	1.325	0.00198987	0.0238153	1.2271	1.0446	1.2271	1.0446	0.0060581	0.680029
llmg_2021	Probable ATP-dependent helicase dinG homolog	dinG	0	27	0.6192	0.7486	-1.61499	-1.33583	6.60119e-05	1.30799e-05	0.9285	1.0511	-1.07701	1.0511	0.25164	0.366135
llmg_2023	universal stress protein A	llmg_2023	0	58	0.5709	0.6708	-1.75162	-1.49076	0	0	0.5102	0.6429	-1.96002	-1.55545	0	0
llmg_2029	50S ribosomal protein L20	rplT	0	116	0.6257	0.6824	-1.59821	-1.46542	0	0	0.9621	1.1003	-1.03939	1.1003	0.275786	0.000986144
llmg_2030	50S ribosomal protein L35	rpmI	0	42	0.7482	0.8372	-1.33654	-1.19446	3.9725e-07	0.0135906	1.4172	1.2623	1.4172	1.2623	3.51641e-08	0.000139768
llmg_2031	translation initiation factor IF-3	infC	0	23	0.6271	0.5774	-1.59464	-1.7319	1.67511e-06	5.02003e-09	0.7236	0.8186	-1.38198	-1.2216	0.000650682	0.00286936
llmg_2036	hypothetical protein	llmg_2036	1	9	1.5832	1.256	1.5832	1.256	3.37854e-05	0.00229528	1.1804	0.902	1.1804	-1.10865	0.041628	0.096056
llmg_2042	putative serine acetyltransferase	cysE	0	20	1.1394	1.1713	1.1394	1.1713	0.0107092	0.00559429	0.9544	1.0702	-1.04778	1.0702	0.43503	0.219982
llmg_2044	polynucleotide phosphorylase/polyadenylase	pnpA	0	19	0.6564	0.5708	-1.52346	-1.75193	0.00031312	3.11508e-06	0.6118	0.7989	-1.63452	-1.25172	2.33787e-05	0.00211213
llmg_2047	universal stress protein E	llmg_2047	0	25	0.6774	0.6565	-1.47623	-1.52323	1.23758e-06	5.43202e-05	0.6176	0.728	-1.61917	-1.37363	1.05296e-08	1.17787e-05
llmg_2050	elongation factor Tu	tufA	0	60	0.7378	0.7326	-1.35538	-1.365	2.49749e-11	4.37606e-12	0.7969	0.7788	-1.25486	-1.28403	4.71787e-07	2.62809e-06
llmg_2053	isoleucyl-tRNA synthetase	ileS	0	16	1.101	1.1592	1.101	1.1592	0.10672	0.01998	1.0529	1.1295	1.0529	1.1295	0.44043	0.0951377
llmg_2055	hypothetical protein	llmg_2055	0	2	0.6394	0.9134	-1.56397	-1.09481	0.0200848	0.74199	0.7169	0.8597	-1.39489	-1.1632	0.140186	0.113404
llmg_2058	Ycf50-like protein	llmg_2058	0	17	0.6977	0.6242	-1.43328	-1.60205	6.87675e-05	1.23251e-05	0.5743	0.6142	-1.74125	-1.62813	6.09765e-06	2.08692e-06
llmg_2060	cell division protein FtsZ	ftsZ	0	9	0.6329	0.7275	-1.58003	-1.37457	0.00485999	0.00171685	0.6616	0.7258	-1.51149	-1.37779	0.00681073	0.0136158
llmg_2061	cell division protein ftsA	ftsA	0	35	0.7108	0.8593	-1.40687	-1.16374	4.21916e-08	0.00045155	0.839	0.976	-1.1919	-1.02459	0.00217761	0.530107
llmg_2063	tRNA/rRNA methyltransferase	trmH	0	3	0.9335	0.7192	-1.07124	-1.39043	0.0198714	0.117737	1.0572	0.8711	1.0572	-1.14797	0.547455	0.295416
llmg_2074	hypothetical protein	llmg_2074	1	7	1.608	1.365	1.608	1.365	0.000788585	0.00639832	1.1577	1.0055	1.1577	1.0055	0.110392	0.866426
llmg_2076	glucosamine-1-phosphate N-acetyltransferase / UDP-N-acetylglucosamine pyrophosphorylase	glmU	0	75	0.8301	0.9851	-1.20467	-1.01513	8.22362e-08	0.566243	0.7933	0.9602	-1.26056	-1.04145	4.89622e-09	0.165298
llmg_2078	30S ribosomal protein S15	rpsO	0	25	1.4969	0.8491	1.4969	-1.17772	1.05847e-08	0.0323359	1.4427	1.154	1.4427	1.154	1.07183e-05	0.042826
llmg_2079	PknB protein	pknB	1	109	1.5119	1.4371	1.5119	1.4371	0	1.55431e-15	1.1726	1.1133	1.1726	1.1133	3.39716e-06	0.000914045
llmg_2081	Ribosomal RNA small subunit methyltransferase B	sunL	0	4	1.1817	1.3047	1.1817	1.3047	0.281491	0.0289149	0.824	0.9941	-1.21359	-1.00594	0.141272	0.966135
llmg_2143	putative 20-kDa protein	llmg_2143	0	3	0.4923	0.427	-2.03128	-2.34192	0.182388	0.0691866	0.4695	0.4659	-2.12993	-2.14638	0.0874596	0.129655
llmg_2147	methionyl-tRNA formyltransferase	fmt	0	5	1.2037	0.9577	1.2037	-1.04417	0.222877	0.655902	1.0178	1.4275	1.0178	1.4275	0.876322	0.00229869
llmg_2156	hypothetical protein	llmg_2156	1	156	1.0395	1.0254	1.0395	1.0254	0.0579159	0.262121	0.8979	0.804	-1.11371	-1.24378	1.15273e-05	0
llmg_2160	S-adenosylmethionine synthetase	metK	0	9	0.919	0.9793	-1.08814	-1.02114	0.470534	0.664815	0.9966	1.1183	-1.00341	1.1183	0.978797	0.020632
llmg_2161	cyclopropane-fatty-acyl-phospholipid synthase	cfa	0	10	0.8238	0.7639	-1.21389	-1.30907	0.0131049	0.00163562	0.7519	0.8986	-1.32996	-1.11284	0.0122372	0.210756
llmg_2163	hypothetical protein	llmg_2163	1	64	1.8573	1.9875	1.8573	1.9875	0	0	1.6227	1.4357	1.6227	1.4357	1.11022e-15	2.854e-08
llmg_2164	hypothetical protein	llmg_2164	0	38	0.8963	0.9659	-1.1157	-1.0353	0.0507314	0.348289	0.8011	0.912	-1.24828	-1.09649	4.36818e-05	0.0331667
llmg_2167	fructose-bisphosphate aldolase	fbaA	0	20	0.9085	0.9521	-1.10072	-1.05031	0.00567578	0.12407	1.1539	1.0777	1.1539	1.0777	0.0948879	0.49456
llmg_2168	hypothetical protein	llmg_2168	7	3	1.2517	1.177	1.2517	1.177	0.0841397	0.00056281	1.2728	0.9866	1.2728	-1.01358	0.0571485	0.797615
llmg_2169	ThrS protein	thrS	0	4	0.8075	0.8493	-1.23839	-1.17744	0.0482384	0.152428	0.8189	0.8964	-1.22115	-1.11557	0.166474	0.382434
llmg_2170	ribonucleoside-diphosphate reductase	llmg_2170	0	2	1.1751	1.0863	1.1751	1.0863	0.191299	0.830258	1.3443	1.5862	1.3443	1.5862	0.0367525	0.307767
llmg_2186	putative CMP-binding factor	cbf	0	4	1.1528	1.4072	1.1528	1.4072	0.158997	0.0592957	1.859	1.7755	1.859	1.7755	0.223992	0.0362048
llmg_2187	hypothetical protein	llmg_2187	1	99	1.2112	1.2417	1.2112	1.2417	2.09024e-11	2.20632e-11	1.0664	0.9648	1.0664	-1.03648	0.0180922	0.157783
llmg_2191	hypothetical protein	llmg_2191	2	9	1.0581	1.1328	1.0581	1.1328	0.725959	0.242379	1.0069	0.9277	1.0069	-1.07793	0.96414	0.536486
llmg_2198	putative transcriptional repressor of padC	padR	0	3	1.4558	1.2043	1.4558	1.2043	0.174698	0.238722	1.0187	1.2252	1.0187	1.2252	0.946149	0.43338
llmg_2201	adenylosuccinate synthetase	purA	0	14	1.3662	1.1962	1.3662	1.1962	0.000363689	0.0129664	0.9342	1.2815	-1.07043	1.2815	0.246826	0.00587581
llmg_2212	hypothetical protein	llmg_2212	6	14	1.3127	1.4167	1.3127	1.4167	1.75762e-05	4.39068e-05	1.1066	1.0347	1.1066	1.0347	0.0231701	0.523047
llmg_2213	hypothetical protein	llmg_2213	6	22	1.4264	1.3061	1.4264	1.3061	5.73359e-06	7.17049e-05	1.1765	0.9749	1.1765	-1.02575	0.000893813	0.552479
llmg_2214	hypothetical protein	llmg_2214	5	5	1.294	1.1933	1.294	1.1933	0.0439788	0.0354046	1.0857	0.8722	1.0857	-1.14653	0.609233	0.172158
llmg_2215	aspartyl-tRNA synthetase	aspS	0	3	1.1123	0.865	1.1123	-1.15607	0.387419	0.263841	1.1123	0.9275	1.1123	-1.07817	0.0426952	0.523499
llmg_2217	histidyl-tRNA synthetase	hisS	0	5	0.7475	0.8255	-1.33779	-1.21139	0.000412954	0.0411787	0.6866	0.9759	-1.45645	-1.0247	0.00768677	0.782842
llmg_2224	CDP-diacylglycerol--glycerol-3-phosphate 3-phosphatidyltransferase	pgsA	4	5	1.2486	1.3809	1.2486	1.3809	0.169276	0.043439	1.1782	1.014	1.1782	1.014	0.412267	0.844091
llmg_2225	hypothetical protein	llmg_2225	1	45	1.1126	1.1302	1.1126	1.1302	0.000888133	0.00024061	0.81	0.8311	-1.23457	-1.20322	8.43814e-09	2.40231e-07
llmg_2228	hypothetical protein	llmg_2228	0	10	1.2162	0.9141	1.2162	-1.09397	0.00685345	0.264333	1.7221	1.3833	1.7221	1.3833	9.65452e-05	7.61584e-05
llmg_2232	hypothetical protein	llmg_2232	1	19	0.9319	0.9085	-1.07308	-1.10072	0.0612698	0.0263857	0.6664	0.6472	-1.5006	-1.54512	3.65152e-06	8.93865e-06
llmg_2233	GalE protein	galE	0	3	0.9568	0.8567	-1.04515	-1.16727	0.797157	0.179708	0.8938	1.0838	-1.11882	1.0838	0.190534	0.380448
llmg_2243	hypothetical protein	llmg_2243	0	3	1.1728	1.028	1.1728	1.028	0.153193	0.409737	1.0608	0.9636	1.0608	-1.03778	0.778726	0.668635
llmg_2248	putative abortive phage resistance	llmg_2248	0	12	1.3538	1.1491	1.3538	1.1491	8.47506e-05	0.0894899	1.0858	1.136	1.0858	1.136	0.117647	0.170196
llmg_2263	hypothetical protein	ps506	4	16	1.371	1.4708	1.371	1.4708	0.00243306	0.00076704	1.1813	1.2648	1.1813	1.2648	0.0560576	0.0273473
llmg_2270	ABC-type transporter ATP-binding protein	ecsB	8	23	1.2546	1.4295	1.2546	1.4295	6.41109e-06	9.50695e-11	1.1305	1.2227	1.1305	1.2227	0.000702464	4.27139e-05
llmg_2271	ABC-type transporter ATP-binding protein	ecsA	0	48	0.8408	1.045	-1.18934	1.045	3.25191e-06	0.149644	0.7764	0.875	-1.288	-1.14286	7.90571e-08	0.000103736
llmg_2272	hypothetical protein	llmg_2272	7	28	1.2939	1.2478	1.2939	1.2478	2.50334e-07	2.01604e-08	1.1635	1.0197	1.1635	1.0197	4.36074e-05	0.628754
llmg_2276	50S ribosomal protein L1	rplA	0	103	0.4496	0.4669	-2.2242	-2.14179	0	0	0.6395	0.7329	-1.56372	-1.36444	0	0
llmg_2277	50S ribosomal protein L11	rplK	0	4	0.6352	0.5926	-1.57431	-1.68748	0.0474409	0.00152323	0.8906	0.7614	-1.12284	-1.31337	0.121728	0.0285795
llmg_2279	putative bacitracin transport ATP-binding protein	bcrA	0	44	1.0206	1.0331	1.0206	1.0331	0.488273	0.275921	0.9284	0.9611	-1.07712	-1.04047	0.0336942	0.149481
llmg_2292	GTP-binding protein TypA/BipA homolog	typA	0	38	0.8162	0.8667	-1.22519	-1.1538	1.82408e-05	0.0124233	0.7268	0.9713	-1.37589	-1.02955	2.79871e-09	0.575671
llmg_2300	hypothetical protein	llmg_2300	1	68	1.6632	1.52	1.6632	1.52	0	1.9984e-15	1.2802	1.0277	1.2802	1.0277	5.22632e-09	0.422221
llmg_2302	non-heme iron-binding ferritin	dpsA	0	27	1.0567	0.6341	1.0567	-1.57704	0.26635	9.9352e-08	1.6032	1.3667	1.6032	1.3667	1.37381e-10	6.14545e-08
llmg_2313	ArcA protein	arcA	0	3	0.8659	0.814	-1.15487	-1.2285	0.608342	0.191247	0.8328	0.6493	-1.20077	-1.54012	0.258999	0.10724
llmg_2314	arginyl-tRNA synthetase	argS	0	7	1.0324	1.056	1.0324	1.056	0.735316	0.640799	0.8243	0.9267	-1.21315	-1.0791	0.120106	0.425444
llmg_2315	arginine repressor	argR	0	8	1.3511	1.2523	1.3511	1.2523	0.0118629	0.0100974	1.5918	1.3813	1.5918	1.3813	0.00281152	0.000436519
llmg_2316	UDP-N-acetylmuramate--L-alanine ligase	murC	0	4	0.8529	0.7315	-1.17247	-1.36705	0.481131	0.0479348	0.8269	0.6877	-1.20934	-1.45412	0.296743	0.0739415
llmg_2318	hypothetical protein	llmg_2318	0	28	0.6998	0.5666	-1.42898	-1.76491	4.40009e-08	3.9746e-14	0.5023	0.5519	-1.99084	-1.81192	3.24407e-12	8.9484e-13
llmg_2319	SWI/SNF family helicase	snf	0	4	0.9191	0.9002	-1.08802	-1.11086	0.23012	0.513275	0.7198	0.9436	-1.38927	-1.05977	0.0442491	0.656332
llmg_2327	putative glycerol uptake facilitator protein	glpF3	6	40	1.2776	1.1701	1.2776	1.1701	1.35307e-05	0.151574	1.306	1.0134	1.306	1.0134	0.000523986	0.846038
llmg_2328	x-prolyl-dipeptidyl aminopeptidase	pepXP	0	8	0.9361	1.0475	-1.06826	1.0475	0.480311	0.422076	1.1374	1.1053	1.1374	1.1053	0.0287765	0.111965
llmg_2330	probable amino-acid ABC transporter extracellular binding protein	llmg_2330	0	29	1.3823	1.5616	1.3823	1.5616	1.64347e-10	0	1.2715	1.4654	1.2715	1.4654	1.09444e-07	8.39595e-12
llmg_2332	glutamyl-tRNA synthetase	gltX	0	29	1.4207	0.9664	1.4207	-1.03477	3.38355e-06	0.587419	1.0805	1.2739	1.0805	1.2739	0.211707	8.64462e-07
llmg_2340	hypothetical protein	llmg_2340	2	5	1.3303	1.2994	1.3303	1.2994	0.00917812	0.00749237	1.1505	1.0674	1.1505	1.0674	0.154346	0.0975101
llmg_2341	hypothetical protein	llmg_2341	4	67	1.0697	1.0551	1.0697	1.0551	0.0150332	0.0850306	0.8936	0.9051	-1.11907	-1.10485	4.69222e-06	0.00119466
llmg_2353	50S ribosomal protein L17	rplQ	0	31	0.4775	0.4877	-2.09424	-2.05044	0	2.22045e-16	0.7223	0.8133	-1.38447	-1.22956	7.4788e-11	7.97947e-10
llmg_2354	DNA-directed RNA polymerase subunit alpha	rpoA	0	3	0.8389	0.6974	-1.19204	-1.4339	0.0975644	0.209763	0.9387	0.6764	-1.0653	-1.47842	0.779534	0.028318
llmg_2355	30S ribosomal protein S11	rpsK	0	50	0.6556	0.6004	-1.52532	-1.66556	6.89226e-13	4.62208e-12	0.7133	0.806	-1.40193	-1.24069	1.08187e-09	7.04466e-05
llmg_2356	30S ribosomal protein S13	rpsM	0	52	1.3772	1.2297	1.3772	1.2297	2.15383e-14	7.65042e-09	1.5487	1.3545	1.5487	1.3545	1.9984e-15	2.5091e-14
llmg_2357	50S ribosomal protein L36	rpmJ	0	21	0.9014	0.8867	-1.10939	-1.12778	0.157111	0.345986	1.1613	1.1807	1.1613	1.1807	0.208776	0.188281
llmg_2361	preprotein translocase subunit SecY	secY	10	48	1.2956	1.2888	1.2956	1.2888	9.49763e-10	9.53168e-06	1.1633	1.1283	1.1633	1.1283	0.000112627	0.00340529
llmg_2362	50S ribosomal protein L15	rplO	0	104	0.5958	0.6247	-1.67842	-1.60077	0	0	1.1363	1.0652	1.1363	1.0652	0.00017872	0.0573791
llmg_2363	50S ribosomal protein L30	rpmD	0	14	0.4496	0.461	-2.2242	-2.1692	1.60084e-07	4.84696e-09	0.665	0.6655	-1.50376	-1.50263	1.26116e-05	1.82853e-05
llmg_2364	30S ribosomal protein S5	rpsE	0	76	1.245	0.9242	1.245	-1.08202	4.07095e-10	0.000496763	1.0299	1.1416	1.0299	1.1416	0.381453	9.53287e-10
llmg_2365	50S ribosomal protein L18	rplR	0	56	0.3725	0.3948	-2.68456	-2.53293	0	0	0.6595	0.799	-1.5163	-1.25156	1.55431e-15	9.68842e-08
llmg_2366	50S ribosomal protein L6	rplF	0	38	0.6202	0.5748	-1.61238	-1.73974	4.61409e-13	2.05653e-11	0.8521	0.8863	-1.17357	-1.12829	0.00100451	0.00255038
llmg_2367	30S ribosomal protein S8	rpsH	0	23	1.2606	0.8916	1.2606	-1.12158	0.0080695	0.0364189	1.0784	1.072	1.0784	1.072	0.201123	0.330061
llmg_2370	30S ribosomal protein S14	rpsN	0	16	1.4553	1.132	1.4553	1.132	2.42055e-05	0.0123143	1.2486	1.4457	1.2486	1.4457	0.000941073	1.40773e-06
llmg_2371	50S ribosomal protein L5	rplE	0	50	0.6202	0.574	-1.61238	-1.74216	2.71339e-13	5.10703e-15	0.7484	0.8349	-1.33618	-1.19775	2.42227e-07	4.55068e-05
llmg_2372	50S ribosomal protein L24	rplX	0	18	0.4906	0.3942	-2.03832	-2.53678	5.59645e-10	1.26208e-10	0.805	0.8822	-1.24224	-1.13353	0.00301314	0.0328865
llmg_2373	50S ribosomal protein L14	rplN	0	86	0.6464	0.5593	-1.54703	-1.78795	0	0	0.6083	0.7595	-1.64393	-1.31666	0	3.77476e-15
llmg_2374	30S ribosomal protein S17	rpsQ	0	19	1.0451	0.747	1.0451	-1.33869	0.414056	0.000301031	1.2608	1.1314	1.2608	1.1314	0.00134353	0.0125232
llmg_2375	50S ribosomal protein L29	rpmC	0	17	0.51	0.5217	-1.96078	-1.91681	1.42316e-08	6.33956e-07	0.7799	0.6122	-1.28222	-1.63345	0.00338224	6.76713e-09
llmg_2376	50S ribosomal protein L16	rplP	0	58	0.5473	0.5662	-1.82715	-1.76616	0	6.9722e-14	0.5903	0.7054	-1.69405	-1.41764	0	3.92724e-10
llmg_2377	30S ribosomal protein S3	rpsC	0	84	1.6219	1.089	1.6219	1.089	0	0.0250648	1.0751	1.3166	1.0751	1.3166	0.0175808	3.38929e-12
llmg_2378	50S ribosomal protein L22	rplV	0	27	0.7641	0.6439	-1.30873	-1.55304	7.12519e-06	1.89317e-10	0.8635	0.881	-1.15808	-1.13507	0.000331806	0.0161671
llmg_2379	30S ribosomal protein S19	rpsS	0	32	0.6912	0.5722	-1.44676	-1.74764	1.43526e-09	1.09601e-12	0.8022	0.8167	-1.24657	-1.22444	0.000223575	0.000377997
llmg_2380	50S ribosomal protein L2	rplB	0	249	0.5687	0.6398	-1.7584	-1.56299	0	0	0.9967	1.0688	-1.00331	1.0688	0.889732	0.00566064
llmg_2381	50S ribosomal protein L23	rplW	0	31	0.6102	0.546	-1.63881	-1.8315	1.07108e-11	6.04006e-12	0.6285	0.7274	-1.59109	-1.37476	1.17051e-11	3.66017e-08
llmg_2382	50S ribosomal protein L4	rplD	0	77	0.5028	0.488	-1.98886	-2.04918	0	0	0.5103	0.8486	-1.95963	-1.17841	0	0.000133597
llmg_2383	50S ribosomal protein L3	rplC	0	54	0.4898	0.4741	-2.04165	-2.10926	0	4.88498e-15	0.8686	0.8026	-1.15128	-1.24595	0.0152727	0.000386277
llmg_2384	30S ribosomal protein S10	rpsJ	0	37	1.4922	1.1967	1.4922	1.1967	1.75415e-14	2.82678e-05	1.0313	1.2632	1.0313	1.2632	0.337054	3.95592e-10
llmg_2385	large-conductance mechanosensitive channel	mscL	2	11	0.8922	0.8241	-1.12082	-1.21344	0.0532137	0.0264157	0.9729	0.8273	-1.02785	-1.20875	0.54518	0.0387062
llmg_2387	threonine synthase	thrC	0	2	0.9148	1.0432	-1.09314	1.0432	0.0691832	0.0900899	1.0919	1.1536	1.0919	1.1536	0.189059	0.233663
llmg_2389	preprotein translocase subunit SecE	secE	1	14	1.3502	1.2755	1.3502	1.2755	5.4263e-07	0.00135991	1.2047	1.0638	1.2047	1.0638	0.00127713	0.232749
llmg_2391	hypothetical protein	llmg_2391	9	36	1.4969	1.5173	1.4969	1.5173	1.06405e-09	9.89996e-10	1.2836	1.2404	1.2836	1.2404	1.63174e-05	2.37725e-06
llmg_2392	Penicillin-binding protein 2a	pbp2A	1	70	1.4924	1.3397	1.4924	1.3397	0	0	1.0755	1.169	1.0755	1.169	0.00883692	3.55842e-08
llmg_2393	hypothetical protein	llmg_2393	2	5	1.3782	1.1938	1.3782	1.1938	0.0688465	0.104233	1.1875	1.0823	1.1875	1.0823	0.151675	0.453427
llmg_2396	ribosomal large subunit pseudouridine synthase	rluA	0	3	0.7307	0.8337	-1.36855	-1.19947	0.255506	0.0789742	0.7212	0.7417	-1.38658	-1.34825	0.0512931	0.175818
llmg_2399	zinc ABC transporter ATP binding protein	zitQ	0	8	1.2288	1.2096	1.2288	1.2096	0.0564325	0.0250929	1.0126	1.1088	1.0126	1.1088	0.857607	0.381422
llmg_2409	DNA polymerase III PolC	polC	0	3	1.0041	0.9916	1.0041	-1.00847	0.971127	0.962184	0.829	0.9862	-1.20627	-1.01399	0.355129	0.944187
llmg_2410	hypothetical protein	llmg_2410	2	6	1.2908	1.2669	1.2908	1.2669	0.00607187	0.0281947	1.0862	1.0184	1.0862	1.0184	0.376597	0.855436
llmg_2412	prolyl-tRNA synthetase	proS	0	10	0.9612	0.9188	-1.04037	-1.08838	0.499916	0.189167	0.8504	0.9337	-1.17592	-1.07101	0.191538	0.234224
llmg_2413	putative zinc metalloprotease	llmg_2413	4	84	1.2084	1.2442	1.2084	1.2442	1.4649e-08	1.18594e-12	1.0237	0.9466	1.0237	-1.05641	0.570914	0.0931887
llmg_2414	phosphatidate cytidylyltransferase	cdsA	7	2	1.2678	1.6412	1.2678	1.6412	0.19313	0.052467	1.6425	1.5338	1.6425	1.5338	0.0867377	0.21631
llmg_2416	hypothetical protein	yajC	1	31	1.4274	1.1778	1.4274	1.1778	4.45036e-08	0.0678652	1.1422	0.8766	1.1422	-1.14077	0.0423654	0.15419
llmg_2419	housekeeping protease	htrA	0	9	0.9435	0.9034	-1.05988	-1.10693	0.206496	0.188123	0.7221	0.8582	-1.38485	-1.16523	8.03804e-05	0.142105
llmg_2420	hypothetical protein	llmg_2420	0	60	0.9106	0.8952	-1.09818	-1.11707	0.00684856	0.0094342	0.7357	0.7045	-1.35925	-1.41945	2.20024e-11	2.88658e-15
llmg_2421	hypothetical protein	llmg_2421	0	22	1.554	1.3571	1.554	1.3571	3.43781e-09	4.11812e-06	1.2316	1.2438	1.2316	1.2438	0.00250785	0.000204826
llmg_2424	hypothetical protein	llmg_2424	0	4	1.0642	0.9678	1.0642	-1.03327	0.67077	0.759645	0.8937	1.1448	-1.11894	1.1448	0.534552	0.212088
llmg_2425	DNA polymerase I	polA	0	5	0.8089	0.8789	-1.23625	-1.13779	0.111168	0.204844	0.5439	0.77	-1.83857	-1.2987	0.000694584	0.0927066
llmg_2428	septation ring formation regulator EzrA	ezrA	1	269	1.3892	1.2687	1.3892	1.2687	0	0	1.0867	0.9004	1.0867	-1.11062	1.27083e-06	1.69702e-08
llmg_2429	elongation factor Ts	tsf	0	8	1.0496	1.0453	1.0496	1.0453	0.618901	0.709989	1.1711	0.9891	1.1711	-1.01102	0.063495	0.913555
llmg_2430	30S ribosomal protein S2	rpsB	0	110	1.4357	1.0849	1.4357	1.0849	0	0.0166509	1.4134	1.3996	1.4134	1.3996	0	0
llmg_2431	hypothetical protein	llmg_2431	0	2	0.6937	0.7707	-1.44155	-1.29752	0.0285584	0.487826	0.7867	0.7094	-1.27113	-1.40964	0.0400312	0.167654
llmg_2432	alcohol-acetaldehyde dehydrogenase	adhE	0	27	1.6403	1.1377	1.6403	1.1377	4.57929e-08	0.00879655	1.143	1.5978	1.143	1.5978	0.0367797	1.35599e-08
llmg_2442	hypothetical protein	llmg_2442	1	42	1.3959	1.2977	1.3959	1.2977	2.2804e-13	3.08481e-09	1.0269	0.9982	1.0269	-1.0018	0.372048	0.961314
llmg_2448	glucose-6-phosphate isomerase	pgi	0	5	1.0411	0.9125	1.0411	-1.09589	0.812944	0.168306	1.0766	1.0791	1.0766	1.0791	0.315337	0.286382
llmg_2455	valyl-tRNA synthetase	valS	0	3	0.6982	0.9176	-1.43225	-1.0898	0.0310934	0.619325	0.5867	0.6122	-1.70445	-1.63345	0.0674992	0.0987427
llmg_2456	hypothetical protein	llmg_2456	1	11	1.1303	1.1175	1.1303	1.1175	0.0232129	0.0888091	1.0173	0.9975	1.0173	-1.00251	0.676605	0.973083
llmg_2464	putative RNA methyltransferase	llmg_2464	0	13	1.514	1.2269	1.514	1.2269	0.000349663	0.00574228	1.505	1.3053	1.505	1.3053	0.000405135	0.0310689
llmg_2467	gluconate transport protein	gntP	13	7	1.4269	1.3508	1.4269	1.3508	0.0367587	0.00973475	1.129	1.0294	1.129	1.0294	0.31873	0.73887
llmg_2472	hypothetical protein	llmg_2472	1	22	1.1175	1.1206	1.1175	1.1206	0.00211478	0.00185175	0.9211	0.8379	-1.08566	-1.19346	0.134423	0.000874425
llmg_2473	30S ribosomal protein S18	rpsR	0	33	0.5149	0.517	-1.94212	-1.93424	2.89546e-13	4.46887e-12	0.8622	0.972	-1.15982	-1.02881	0.0107374	0.598051
llmg_2475	30S ribosomal protein S6	rpsF	0	13	0.4921	0.542	-2.03211	-1.84502	2.90479e-05	0.000104477	0.6165	0.6964	-1.62206	-1.43596	0.00153873	0.000967813
llmg_2476	undecaprenyl pyrophosphate phosphatase	bacA	7	2	1.0574	1.2138	1.0574	1.2138	0.807843	0.19254	1.463	1.4231	1.463	1.4231	0.226929	0.180466
llmg_2477	lysine specific permease	llmg_2477	12	8	1.4029	1.4193	1.4029	1.4193	0.00589253	0.116703	1.1296	1.0642	1.1296	1.0642	0.326827	0.654127
llmg_2484	GlnA protein	glnA	0	29	0.9677	0.7672	-1.03338	-1.30344	0.450125	8.86524e-07	0.8502	1.164	-1.17619	1.164	0.00248273	0.00204537
llmg_2489	DNA mismatch repair protein	mutL	0	3	1.3132	1.1886	1.3132	1.1886	0.245156	0.0576488	1.187	1.0752	1.187	1.0752	0.300912	0.656105
llmg_2490	hypothetical protein	llmg_2490	2	28	1.3097	1.1546	1.3097	1.1546	3.08134e-11	0.00350327	1.1271	0.9179	1.1271	-1.08944	0.0148431	0.0980426
llmg_2497	hypothetical protein	llmg_2497	7	13	1.6204	1.4836	1.6204	1.4836	6.47505e-05	0.00126394	1.2849	1.1401	1.2849	1.1401	0.00199902	0.176856
llmg_2499	glucose-6-phosphate 1-dehydrogenase	llmg_2499	0	7	1.0064	1.1236	1.0064	1.1236	0.928295	0.0097537	0.8394	1.1568	-1.19133	1.1568	0.089272	0.159203
llmg_2500	hypothetical protein	llmg_2500	0	17	0.5921	0.5668	-1.6889	-1.76429	3.10185e-07	2.51903e-09	0.423	0.5435	-2.36407	-1.83993	7.03687e-10	1.26292e-09
llmg_2502	Chaperone protein dnaJ	dnaJ	0	19	1.5586	1.0834	1.5586	1.0834	1.54415e-05	0.111095	1.8487	1.7672	1.8487	1.7672	9.95664e-08	7.03679e-08
llmg_2505	hypothetical protein	llmg_2505	0	38	1.2924	1.0484	1.2924	1.0484	7.95652e-10	0.0559786	1.0889	1.2285	1.0889	1.2285	0.0207021	4.72314e-07
llmg_2506	asparagine synthase	asnH	0	59	1.5177	1.4559	1.5177	1.4559	1.76748e-13	1.10134e-13	1.3024	1.3079	1.3024	1.3079	3.52463e-10	2.82575e-09
llmg_2509	cell shape determining protein mreC	mreC	1	53	1.6714	1.495	1.6714	1.495	2.22045e-16	4.93523e-11	1.2388	1.1744	1.2388	1.1744	3.24399e-05	0.00010568
llmg_2512	transcriptional regulator	rcfB	0	12	1.5563	1.3469	1.5563	1.3469	0.000539872	0.000155125	1.2166	1.3992	1.2166	1.3992	0.0731422	4.7894e-05
llmg_2539	glyceraldehyde 3-phosphate dehydrogenase	gapB	0	86	1.0622	0.9049	1.0622	-1.10509	0.1061	0.00245841	1.2413	1.0839	1.2413	1.0839	2.03506e-06	0.0546462
llmg_2540	hypothetical protein	llmg_2540	0	6	0.6891	0.4943	-1.45117	-2.02306	0.0185446	5.43771e-05	0.4987	0.5567	-2.00521	-1.7963	0.00320205	0.000169253
llmg_2541	cation transporting ATPase	llmg_2541	10	12	0.8718	0.9112	-1.14705	-1.09745	0.0569784	0.0649683	0.8134	0.792	-1.22941	-1.26263	0.00315495	5.23547e-05
llmg_2545	30S ribosomal protein S9	rpsI	0	34	0.7363	0.5742	-1.35814	-1.74155	5.19773e-10	1.95399e-14	0.914	0.9556	-1.09409	-1.04646	0.0475696	0.19418
llmg_2546	50S ribosomal protein L13	rplM	0	49	0.6341	0.6021	-1.57704	-1.66085	0	2.22045e-16	0.7349	0.9053	-1.36073	-1.10461	2.21908e-10	0.00462863
llmg_2547	hypothetical protein	llmg_2547	4	12	1.4047	1.2218	1.4047	1.2218	0.00101207	0.00775793	1.0227	0.9351	1.0227	-1.0694	0.761198	0.265671
llmg_2550	SipL protein	sipL	1	97	1.5943	1.5929	1.5943	1.5929	0	0	1.1331	1.1235	1.1331	1.1235	1.42267e-06	2.65651e-05
llmg_2556	elongation factor G	fusA	0	67	0.7674	0.8045	-1.3031	-1.24301	1.22125e-14	1.05398e-11	0.7575	0.8667	-1.32013	-1.1538	1.65075e-11	2.34171e-05
llmg_2557	30S ribosomal protein S7	rpsG	0	71	1.1761	0.9859	1.1761	-1.0143	2.5324e-06	0.568381	1.2179	1.3216	1.2179	1.3216	1.56788e-05	3.77476e-15
llmg_2558	30S ribosomal protein S12	rpsL	0	54	1.0437	0.9385	1.0437	-1.06553	0.165765	0.181127	0.8131	0.9808	-1.22986	-1.01958	6.55858e-06	0.663159
llmg_2560	DacA protein	dacA	0	22	1.6521	1.5986	1.6521	1.5986	1.69857e-09	1.30492e-10	1.3054	1.2631	1.3054	1.2631	0.000198774	1.91806e-05
PS1	#N/A	#N/A	#N/A	27	0.9733	1.0378	-1.02743	1.0378	0.885147	0.84544	9.9024	6.3461	9.9024	6.3461	1.10638e-11	5.27128e-08
Q04138_LACT	#N/A	#N/A	#N/A	29	0.9561	1.0104	-1.04592	1.0104	0.360806	0.787548	0.9225	1.225	-1.08401	1.225	0.158475	2.94236e-05
Sut23	#N/A	#N/A	#N/A	13	7.6409	5.9483	7.6409	5.9483	1.70862e-08	1.80984e-06	0.9246	1.1195	-1.08155	1.1195	0.387615	0.276975

## Sheet: 5. SP_OpuA(H223A)
Spot ID number: the number corresponds to number assaigned to the protein spot in 2D gels by the Decyder software.
Spot ID number	Significance 8048 vs PSI∆9	Avg ratio (OpuA H223A/opuA mRNA)	Protein name	Protein accession numbers	Protein molecular weight (Da)	Protein identification probability	Number of unique peptides	Number of unique spectra	Number of total spectra	Percentage of total spectra	Percentage sequence coverage	Peptide sequence	Previous amino acid	Next amino acid	Best Peptide identification probability	Best Mascot Ion score	Best Mascot Identity score	Number of identified +1H spectra	Number of identified +2H spectra	Number of identified +3H spectra	Number of identified +4H spectra	Number of enzymatic termini	Calculated +1H Peptide Mass (AMU)	Peptide start index	Peptide stop index	Assigned	Other Proteins
261	0.0053	3.38	clpB "ATP-dependent Clp protease"	llmg_0986		97312.6	1	52	65	70	0.0541	0.63	ADGQIILFIDELHTIVGAGK	K	T	0.95	86.6	23	8.27	0	1	0	0	2	2110.16	271	290	TRUE
			clpB "ATP-dependent Clp protease"	llmg_0986		97312.6	1	52	65	70	0.0541	0.63	ADGQIILFIDELHTIVGAGKTEGSMDAGNLLKPMLAR	K	G	0.95	21.2	20.3	1.33	0	0	0	1	2	3927.04	271	307	TRUE
			clpB "ATP-dependent Clp protease"	llmg_0986		97312.6	1	52	65	70	0.0541	0.63	AGIQDPNRPLGSFLFLGPTGVGK	R	T	0.95	53.8	21.7	2.92	0	1	1	0	2	2341.27	592	614	TRUE
			clpB "ATP-dependent Clp protease"	llmg_0986		97312.6	1	52	65	70	0.0541	0.63	AGIQDPNRPLGSFLFLGPTGVGKTELAK	R	A	0.95	31.8	22	2.46	0	0	1	0	2	2883.57	592	619	TRUE
			clpB "ATP-dependent Clp protease"	llmg_0986		97312.6	1	52	65	70	0.0541	0.63	AHFKPEFLNR	R	I	0.95	26.2	23.3	1.82	0	1	0	0	2	1258.67	752	761	TRUE
			clpB "ATP-dependent Clp protease"	llmg_0986		97312.6	1	52	65	70	0.0541	0.63	AHPDVFNILLQVLDDGR	K	L	0.95	75.5	23	6.4	0	1	1	0	2	1922.01	685	701	TRUE
			clpB "ATP-dependent Clp protease"	llmg_0986		97312.6	1	52	65	70	0.0541	0.63	AIDLIDEASATIR	K	V	0.95	76.6	24.2	7.2	0	1	0	0	2	1387.74	392	404	TRUE
			clpB "ATP-dependent Clp protease"	llmg_0986		97312.6	1	52	65	70	0.0541	0.63	AKAQAAIEK	K	L	0.95	45.3	22.9	0.357	0	1	0	0	2	929.542	136	144	TRUE
			clpB "ATP-dependent Clp protease"	llmg_0986		97312.6	1	52	65	70	0.0541	0.63	AKSDDLSLVQESVTEEQIAEVVGR	K	M	0.95	58.9	22.3	3.96	0	0	1	0	2	2602.32	522	545	TRUE
			clpB "ATP-dependent Clp protease"	llmg_0986		97312.6	1	52	65	70	0.0541	0.63	ALAENLFDSEEHMVR	K	I	0.95	27	23.9	2.82	0	1	1	0	2	1776.82	620	634	TRUE
			clpB "ATP-dependent Clp protease"	llmg_0986		97312.6	1	52	65	70	0.0541	0.63	ALEKYGVDLVAQVK	K	S	0.95	52.8	23	3.01	0	1	0	0	2	1532.87	162	175	TRUE
			clpB "ATP-dependent Clp protease"	llmg_0986		97312.6	1	52	65	70	0.0541	0.63	AQAAIEKLR	K	G	0.95	26.6	21	1.8	0	1	0	0	2	999.595	138	146	TRUE
			clpB "ATP-dependent Clp protease"	llmg_0986		97312.6	1	52	65	70	0.0541	0.63	ERFEIHHGVTIHDNALVAAATLSNR	K	Y	0.95	19.4	22.2	1.72	0	0	0	1	2	2771.43	357	381	TRUE
			clpB "ATP-dependent Clp protease"	llmg_0986		97312.6	1	52	65	70	0.0541	0.63	EVGNISEKR	K	N	0.95	24	24.1	0.398	0	1	0	0	2	1031.55	470	478	TRUE
			clpB "ATP-dependent Clp protease"	llmg_0986		97312.6	1	52	65	70	0.0541	0.63	FEIHHGVTIHDNALVAAATLSNR	R	Y	0.95	98.7	22.9	13.3	0	1	1	1	2	2486.29	359	381	TRUE
			clpB "ATP-dependent Clp protease"	llmg_0986		97312.6	1	52	65	70	0.0541	0.63	FLPDKAIDLIDEASATIR	R	V	0.95	63	23.1	3.59	0	1	0	0	2	1988.07	387	404	TRUE
			clpB "ATP-dependent Clp protease"	llmg_0986		97312.6	1	52	65	70	0.0541	0.63	GEIAELREENNQLK	R	A	0.95	73.7	23.4	1.59	0	1	0	0	2	1642.84	448	461	TRUE
			clpB "ATP-dependent Clp protease"	llmg_0986		97312.6	1	52	65	70	0.0541	0.63	GELHLIGATTLDEYRK	R	Y	0.95	70	23.6	3.85	0	1	1	0	2	1815.96	308	323	TRUE
			clpB "ATP-dependent Clp protease"	llmg_0986		97312.6	1	52	65	70	0.0541	0.63	GGDKVTSQNAEETYK	R	A	0.95	57.6	23.2	6.57	0	1	1	0	2	1626.76	147	161	TRUE
			clpB "ATP-dependent Clp protease"	llmg_0986		97312.6	1	52	65	70	0.0541	0.63	HELEEAQNEGNLEK	R	A	0.95	76.9	22.7	5.64	0	2	0	0	2	1639.76	486	499	TRUE
			clpB "ATP-dependent Clp protease"	llmg_0986		97312.6	1	52	65	70	0.0541	0.63	IDDTILFKPLALEDIK	R	N	0.95	73.8	22.2	2.24	0	0	1	0	2	1844.04	762	777	TRUE
			clpB "ATP-dependent Clp protease"	llmg_0986		97312.6	1	52	65	70	0.0541	0.63	IDMSEYMEK	R	H	0.95	36.9	19.4	1.22	0	1	0	0	2	1177.48	635	643	TRUE
			clpB "ATP-dependent Clp protease"	llmg_0986		97312.6	1	52	65	70	0.0541	0.63	IFVQPNSFGANFYK	R	D	0.95	55.2	23.8	3.72	0	1	0	0	2	1631.82	37	50	TRUE
			clpB "ATP-dependent Clp protease"	llmg_0986		97312.6	1	52	65	70	0.0541	0.63	KADGQIILFIDELHTIVGAGK	K	T	0.95	76.2	22.4	5.85	0	0	1	1	2	2238.25	270	290	TRUE
			clpB "ATP-dependent Clp protease"	llmg_0986		97312.6	1	52	65	70	0.0541	0.63	LEEMEVELELSEEVK	R	V	0.95	59.7	23.7	3.96	0	1	0	0	2	1821.87	791	805	TRUE
			clpB "ATP-dependent Clp protease"	llmg_0986		97312.6	1	52	65	70	0.0541	0.63	LIDNKVDFDVQSIAE	R	-	0.95	62.2	23.1	4.89	0	2	0	0	2	1705.87	853	867	TRUE
			clpB "ATP-dependent Clp protease"	llmg_0986		97312.6	1	52	65	70	0.0541	0.63	LLHLPETLHQR	K	V	0.95	42.9	22.1	2.03	0	1	1	0	2	1356.78	562	572	TRUE
			clpB "ATP-dependent Clp protease"	llmg_0986		97312.6	1	52	65	70	0.0541	0.63	LMQLEIEEAALK	R	K	0.95	64.3	24	1.68	0	1	0	0	2	1403.75	421	432	TRUE
			clpB "ATP-dependent Clp protease"	llmg_0986		97312.6	1	52	65	70	0.0541	0.63	LMQLEIEEAALKK	R	E	0.95	63.7	22.9	2	0	1	1	0	2	1531.84	421	433	TRUE
			clpB "ATP-dependent Clp protease"	llmg_0986		97312.6	1	52	65	70	0.0541	0.63	LRGGDKVTSQNAEETYK	K	A	0.95	0	0	6.17	0	1	0	0	2	1895.95	145	161	TRUE
			clpB "ATP-dependent Clp protease"	llmg_0986		97312.6	1	52	65	70	0.0541	0.63	LVGAPPGYVGYDEGGQLTEAVR	R	R	0.95	93.6	22.7	11.8	0	1	0	0	2	2248.13	649	670	TRUE
			clpB "ATP-dependent Clp protease"	llmg_0986		97312.6	1	52	65	70	0.0541	0.63	MTSQLAHR	K	L	0.95	38.2	24.1	1.23	0	1	0	0	2	959.473	783	790	TRUE
			clpB "ATP-dependent Clp protease"	llmg_0986		97312.6	1	52	65	70	0.0541	0.63	MTSQLAHRLEEMEVELELSEEVK	K	V	0.95	37.9	21.6	2.38	0	0	1	0	2	2762.32	783	805	TRUE
			clpB "ATP-dependent Clp protease"	llmg_0986		97312.6	1	52	65	70	0.0541	0.63	MTTTMQEALGSAQQIAQVR	K	H	0.95	62.2	22.9	10.1	0	1	0	0	2	2096.01	6	24	TRUE
			clpB "ATP-dependent Clp protease"	llmg_0986		97312.6	1	52	65	70	0.0541	0.63	NELEHAR	R	H	0.95	39.7	22.1	3.08	0	1	0	0	2	868.428	479	485	TRUE
			clpB "ATP-dependent Clp protease"	llmg_0986		97312.6	1	52	65	70	0.0541	0.63	NELEHARHELEEAQNEGNLEK	R	A	0.95	77.4	22.5	2.12	0	0	1	0	2	2489.17	479	499	TRUE
			clpB "ATP-dependent Clp protease"	llmg_0986		97312.6	1	52	65	70	0.0541	0.63	NNPVLIGEPGVGK	K	T	0.95	45.8	24	1.85	0	1	0	0	2	1293.72	202	214	TRUE	llmg_0528
			clpB "ATP-dependent Clp protease"	llmg_0986		97312.6	1	52	65	70	0.0541	0.63	NPYTIILLDEIEK	R	A	0.95	63.7	22.7	3.46	0	1	0	0	2	1560.85	672	684	TRUE
			clpB "ATP-dependent Clp protease"	llmg_0986		97312.6	1	52	65	70	0.0541	0.63	QNPLTEYLVSHGLTK	K	A	0.95	58.8	23.2	5.72	0	2	1	0	2	1699.9	121	135	TRUE
			clpB "ATP-dependent Clp protease"	llmg_0986		97312.6	1	52	65	70	0.0541	0.63	RNELEHAR	K	H	0.95	37.6	22.5	2.25	0	1	0	0	2	1024.53	478	485	TRUE
			clpB "ATP-dependent Clp protease"	llmg_0986		97312.6	1	52	65	70	0.0541	0.63	RNPYTIILLDEIEK	R	A	0.95	44.9	23.4	2.15	0	1	0	0	2	1716.95	671	684	TRUE
			clpB "ATP-dependent Clp protease"	llmg_0986		97312.6	1	52	65	70	0.0541	0.63	SDDLSLVQESVTEEQIAEVVGR	K	M	0.95	127	23.3	8	0	1	0	0	2	2403.19	524	545	TRUE
			clpB "ATP-dependent Clp protease"	llmg_0986		97312.6	1	52	65	70	0.0541	0.63	SGNQDPVIGR	K	D	0.95	37.4	22.6	0.824	0	1	0	0	2	1042.53	176	185	TRUE
			clpB "ATP-dependent Clp protease"	llmg_0986		97312.6	1	52	65	70	0.0541	0.63	SGNQDPVIGRDEEIRDVIR	K	V	0.95	0	0	5.19	0	1	0	0	2	2168.11	176	194	TRUE
			clpB "ATP-dependent Clp protease"	llmg_0986		97312.6	1	52	65	70	0.0541	0.63	TAIVEGLAQR	K	I	0.95	67.1	23.3	1.92	0	1	0	0	2	1057.6	215	224	TRUE
			clpB "ATP-dependent Clp protease"	llmg_0986		97312.6	1	52	65	70	0.0541	0.63	TIFSLDMGALIAGAK	K	Y	0.95	66.3	23.2	5.85	0	2	0	0	2	1523.81	238	252	TRUE
			clpB "ATP-dependent Clp protease"	llmg_0986		97312.6	1	52	65	70	0.0541	0.63	TKNNPVLIGEPGVGK	K	T	0.95	57	22.2	3.62	0	1	0	0	2	1522.86	200	214	TRUE	llmg_0528
			clpB "ATP-dependent Clp protease"	llmg_0986		97312.6	1	52	65	70	0.0541	0.63	VDFDVQSIAE	K	-	0.95	30.1	24.2	0.328	0	1	0	0	2	1122.53	858	867	TRUE
			clpB "ATP-dependent Clp protease"	llmg_0986		97312.6	1	52	65	70	0.0541	0.63	VIENPLAK	K	L	0.95	35	20.4	2.41	0	1	0	0	2	883.525	829	836	TRUE
			clpB "ATP-dependent Clp protease"	llmg_0986		97312.6	1	52	65	70	0.0541	0.63	VLVTEPTVEDTISILR	K	G	0.95	82.9	23.3	6.82	0	1	1	0	2	1785	338	353	TRUE
			clpB "ATP-dependent Clp protease"	llmg_0986		97312.6	1	52	65	70	0.0541	0.63	VTSQNAEETYK	K	A	0.95	55.9	23.2	2.92	0	1	0	0	2	1269.6	151	161	TRUE
			clpB "ATP-dependent Clp protease"	llmg_0986		97312.6	1	52	65	70	0.0541	0.63	VVGQDEAVEAVSDAIIR	R	A	0.95	101	23.4	6.89	0	2	1	0	2	1770.92	573	589	TRUE
			alaS "alanyl-tRNA synthetase"	llmg_1906		96292.5	1	47	60	64	0.0494	0.657	AAQKENDALAGK	K	L	0.95	66.9	23.1	1.92	0	1	0	0	2	1215.63	744	755	TRUE
			alaS "alanyl-tRNA synthetase"	llmg_1906		96292.5	1	47	60	64	0.0494	0.657	AGSVSFIASQVTVPDAK	R	G	0.95	63	23	3.37	0	1	1	0	2	1676.89	771	787	TRUE
			alaS "alanyl-tRNA synthetase"	llmg_1906		96292.5	1	47	60	64	0.0494	0.657	AQLVFDVTPFYAEMGGQVADHGVIK	K	N	0.95	42.5	22.9	5.8	0	1	1	0	2	2708.34	489	513	TRUE
			alaS "alanyl-tRNA synthetase"	llmg_1906		96292.5	1	47	60	64	0.0494	0.657	AYEAFKDAENTLSEVAGLVK	K	A	0.95	81	22.7	10.8	0	1	1	0	2	2155.09	705	724	TRUE
			alaS "alanyl-tRNA synthetase"	llmg_1906		96292.5	1	47	60	64	0.0494	0.657	DAENTLSEVAGLVK	K	A	0.95	72.3	23.4	2.72	0	2	0	0	2	1445.75	711	724	TRUE
			alaS "alanyl-tRNA synthetase"	llmg_1906		96292.5	1	47	60	64	0.0494	0.657	DRIEGADIFR	K	L	0.95	36.7	24	1.28	0	1	0	0	2	1191.61	387	396	TRUE
			alaS "alanyl-tRNA synthetase"	llmg_1906		96292.5	1	47	60	64	0.0494	0.657	EDFIMQIIDREEETFNR	K	T	0.95	20.8	23	1.51	0	0	1	0	2	2201.02	349	365	TRUE
			alaS "alanyl-tRNA synthetase"	llmg_1906		96292.5	1	47	60	64	0.0494	0.657	EEGIGSGVR	K	R	0.95	23.7	24.2	1.16	0	1	0	0	2	903.454	687	695	TRUE
			alaS "alanyl-tRNA synthetase"	llmg_1906		96292.5	1	47	60	64	0.0494	0.657	ELAPFVDGR	K	G	0.95	24.9	24.6	0.538	0	1	0	0	2	1003.52	834	842	TRUE
			alaS "alanyl-tRNA synthetase"	llmg_1906		96292.5	1	47	60	64	0.0494	0.657	ELSDILVLVATIGEK	K	V	0.95	68.4	22.9	6.6	0	1	1	0	2	1599.92	800	814	TRUE
			alaS "alanyl-tRNA synthetase"	llmg_1906		96292.5	1	47	60	64	0.0494	0.657	EMGAMALFGEK	K	Y	0.95	36.9	22	0.796	0	1	0	0	2	1215.54	640	650	TRUE
			alaS "alanyl-tRNA synthetase"	llmg_1906		96292.5	1	47	60	64	0.0494	0.657	ENDALAGK	K	L	0.947	22	24.6	0.276	0	1	0	0	2	817.406	748	755	TRUE
			alaS "alanyl-tRNA synthetase"	llmg_1906		96292.5	1	47	60	64	0.0494	0.657	FDFTHFAQVSK	R	E	0.95	22	23.6	0.208	0	0	1	0	2	1326.65	598	608	TRUE
			alaS "alanyl-tRNA synthetase"	llmg_1906		96292.5	1	47	60	64	0.0494	0.657	FLASLVPTVGK	K	I	0.95	64.4	22.6	2.62	0	1	0	0	2	1131.68	326	336	TRUE
			alaS "alanyl-tRNA synthetase"	llmg_1906		96292.5	1	47	60	64	0.0494	0.657	FLYEDKK	K	A	0.95	28.5	22.1	0.398	0	1	0	0	2	942.494	461	467	TRUE
			alaS "alanyl-tRNA synthetase"	llmg_1906		96292.5	1	47	60	64	0.0494	0.657	GEIYDPEHVGLK	R	L	0.95	41.1	23.2	3.68	0	1	0	0	2	1356.68	176	187	TRUE
			alaS "alanyl-tRNA synthetase"	llmg_1906		96292.5	1	47	60	64	0.0494	0.657	GGGKPDMAMAGGSNAAGIPELLTAVAEK	R	L	0.95	47.1	22	1.33	0	1	1	1	2	2645.29	843	870	TRUE
			alaS "alanyl-tRNA synthetase"	llmg_1906		96292.5	1	47	60	64	0.0494	0.657	GGSMGAQNETLSSIEVDSK	K	F	0.95	88	22.8	6.92	0	2	0	0	2	1925.88	442	460	TRUE
			alaS "alanyl-tRNA synthetase"	llmg_1906		96292.5	1	47	60	64	0.0494	0.657	HHTMFEMLGNFSIGDYFR	R	N	0.95	24.8	22.5	1.06	0	0	0	1	2	2233.98	84	101	TRUE
			alaS "alanyl-tRNA synthetase"	llmg_1906		96292.5	1	47	60	64	0.0494	0.657	IEGADIFR	R	L	0.95	35.2	24.2	1.04	0	1	0	0	2	920.484	389	396	TRUE
			alaS "alanyl-tRNA synthetase"	llmg_1906		96292.5	1	47	60	64	0.0494	0.657	IIAVTGQK	R	A	0.95	25.8	22.1	1.62	0	1	0	0	2	829.515	697	704	TRUE
			alaS "alanyl-tRNA synthetase"	llmg_1906		96292.5	1	47	60	64	0.0494	0.657	IMQSYYPEVLEK	K	E	0.95	33.3	22.9	2.03	0	1	0	0	2	1515.74	337	348	TRUE
			alaS "alanyl-tRNA synthetase"	llmg_1906		96292.5	1	47	60	64	0.0494	0.657	KYFDGSVVPENPR	K	L	0.95	58.9	23.2	5.92	0	1	0	0	2	1507.75	50	62	TRUE
			alaS "alanyl-tRNA synthetase"	llmg_1906		96292.5	1	47	60	64	0.0494	0.657	LAASQSDEIFK	K	N	0.95	67.5	23.9	4.74	0	1	0	0	2	1208.62	756	766	TRUE
			alaS "alanyl-tRNA synthetase"	llmg_1906		96292.5	1	47	60	64	0.0494	0.657	LIDELLVNLKAEGK	K	D	0.95	38.7	20.9	1.89	0	1	0	0	2	1554.91	373	386	TRUE
			alaS "alanyl-tRNA synthetase"	llmg_1906		96292.5	1	47	60	64	0.0494	0.657	LLAEDIENDR	K	Y	0.95	27.2	24.3	1.72	0	1	0	0	2	1187.59	188	197	TRUE
			alaS "alanyl-tRNA synthetase"	llmg_1906		96292.5	1	47	60	64	0.0494	0.657	LLVAIKDDELVDEVTGK	K	A	0.95	74.7	22.7	8.6	0	1	1	0	2	1857.02	472	488	TRUE
			alaS "alanyl-tRNA synthetase"	llmg_1906		96292.5	1	47	60	64	0.0494	0.657	LYDTYGFPVELTEELAEDEGFK	R	I	0.95	46.3	23	5.28	0	1	0	0	2	2565.19	397	418	TRUE
			alaS "alanyl-tRNA synthetase"	llmg_1906		96292.5	1	47	60	64	0.0494	0.657	LYDTYGFPVELTEELAEDEGFKIEHEGFK	R	V	0.95	38.3	22.2	5.7	0	0	1	1	2	3405.61	397	425	TRUE
			alaS "alanyl-tRNA synthetase"	llmg_1906		96292.5	1	47	60	64	0.0494	0.657	LYITYYPADKDTYNR	K	W	0.95	44.7	22.5	3.3	0	1	0	0	2	1895.92	125	139	TRUE
			alaS "alanyl-tRNA synthetase"	llmg_1906		96292.5	1	47	60	64	0.0494	0.657	MKTMTSAEVR	-	Q	0.95	43.9	23	2.46	0	1	0	0	2	1185.56	1	10	TRUE
			alaS "alanyl-tRNA synthetase"	llmg_1906		96292.5	1	47	60	64	0.0494	0.657	NADGQVVATVLDVQHAPHGQNLHSVETISPLK	K	V	0.95	106	22.3	7.85	0	0	1	1	2	3374.75	514	545	TRUE
			alaS "alanyl-tRNA synthetase"	llmg_1906		96292.5	1	47	60	64	0.0494	0.657	NHTATHLLHAALHNIVGNHALQAGSLNEVEFLR	K	F	0.95	66	20.8	2.34	0	0	1	1	2	3597.88	565	597	TRUE
			alaS "alanyl-tRNA synthetase"	llmg_1906		96292.5	1	47	60	64	0.0494	0.657	NIDTGMGLER	K	M	0.95	41.7	23.4	1.15	0	1	0	0	2	1121.53	227	236	TRUE
			alaS "alanyl-tRNA synthetase"	llmg_1906		96292.5	1	47	60	64	0.0494	0.657	QKELSDILVLVATIGEK	K	V	0.95	94.8	22.8	5.6	0	2	1	0	2	1856.07	798	814	TRUE
			alaS "alanyl-tRNA synthetase"	llmg_1906		96292.5	1	47	60	64	0.0494	0.657	RIIAVTGQK	R	A	0.95	34.2	21.3	1.54	0	1	0	0	2	985.616	696	704	TRUE
			alaS "alanyl-tRNA synthetase"	llmg_1906		96292.5	1	47	60	64	0.0494	0.657	SLDVKAGNLVK	K	E	0.95	43.9	23.8	0	0	1	0	0	2	1144.66	823	833	TRUE
			alaS "alanyl-tRNA synthetase"	llmg_1906		96292.5	1	47	60	64	0.0494	0.657	SLSFAIGDGALPGNEGR	R	G	0.95	24.8	23.6	2.92	0	1	0	0	2	1660.83	286	302	TRUE
			alaS "alanyl-tRNA synthetase"	llmg_1906		96292.5	1	47	60	64	0.0494	0.657	TNDIENVGK	R	T	0.95	60.9	24.6	2.7	0	1	0	0	2	989.49	72	80	TRUE
			alaS "alanyl-tRNA synthetase"	llmg_1906		96292.5	1	47	60	64	0.0494	0.657	TNFDTDLFLPIIR	K	E	0.95	43.3	23.6	4.21	0	2	1	0	2	1564.84	246	258	TRUE
			alaS "alanyl-tRNA synthetase"	llmg_1906		96292.5	1	47	60	64	0.0494	0.657	TYSPDSENMSFK	K	V	0.95	30.9	21.3	2.46	0	1	0	0	2	1421.59	267	278	TRUE
			alaS "alanyl-tRNA synthetase"	llmg_1906		96292.5	1	47	60	64	0.0494	0.657	VETIETYIATAK	K	E	0.95	64.2	23.2	3.24	0	1	0	0	2	1338.72	628	639	TRUE
			alaS "alanyl-tRNA synthetase"	llmg_1906		96292.5	1	47	60	64	0.0494	0.657	VGETYTLEIDEER	K	R	0.95	47.6	22.8	0	0	1	0	0	2	1553.73	546	558	TRUE
			alaS "alanyl-tRNA synthetase"	llmg_1906		96292.5	1	47	60	64	0.0494	0.657	VGETYTLEIDEERR	K	S	0.95	35.2	23.6	1.31	0	1	1	0	2	1709.83	546	559	TRUE
			alaS "alanyl-tRNA synthetase"	llmg_1906		96292.5	1	47	60	64	0.0494	0.657	VSLLVASK	K	S	0.95	40.3	23.9	2	0	1	0	0	2	816.519	815	822	TRUE
			alaS "alanyl-tRNA synthetase"	llmg_1906		96292.5	1	47	60	64	0.0494	0.657	VSNLQDELK	K	A	0.95	24.8	24.8	0.0809	0	1	0	0	2	1045.55	735	743	TRUE
			alaS "alanyl-tRNA synthetase"	llmg_1906		96292.5	1	47	60	64	0.0494	0.657	YFDGSVVPENPR	K	L	0.95	61.8	23.5	3.8	0	1	0	0	2	1379.66	51	62	TRUE
			polA "DNA polymerase I"	llmg_2425		98853.1	1	47	56	58	0.0448	0.691	AEDVTANDRR	K	N	0.95	26.4	23.7	0.337	0	1	0	0	2	1146.55	695	704	TRUE
			polA "DNA polymerase I"	llmg_2425		98853.1	1	47	56	58	0.0448	0.691	AFFALYNQLDR	R	F	0.95	39.8	23.4	2.37	0	1	0	0	2	1357.69	19	29	TRUE
			polA "DNA polymerase I"	llmg_2425		98853.1	1	47	56	58	0.0448	0.691	AFVPSQDSLLLSSDYSQIELR	K	V	0.95	80.3	22.6	8.8	0	1	0	0	2	2368.2	640	660	TRUE
			polA "DNA polymerase I"	llmg_2425		98853.1	1	47	56	58	0.0448	0.691	ALMGDSSDNYPGVTK	K	V	0.95	60.4	22.5	4.46	0	1	0	0	2	1570.71	189	203	TRUE
			polA "DNA polymerase I"	llmg_2425		98853.1	1	47	56	58	0.0448	0.691	APLEIGLEDTLLK	K	E	0.95	70.9	22.5	5.96	0	1	0	0	2	1411.81	258	270	TRUE
			polA "DNA polymerase I"	llmg_2425		98853.1	1	47	56	58	0.0448	0.691	APLEIGLEDTLLKEK	K	N	0.95	85.4	22.6	6.48	0	1	0	0	2	1668.94	258	272	TRUE
			polA "DNA polymerase I"	llmg_2425		98853.1	1	47	56	58	0.0448	0.691	APNGLHTNAIFAFHTMLSSLMER	K	I	0.95	34.3	22.6	1.39	0	0	2	0	2	2590.25	32	54	TRUE
			polA "DNA polymerase I"	llmg_2425		98853.1	1	47	56	58	0.0448	0.691	AVNFGVVYGISDFGLAR	K	N	0.95	34.9	23.9	1.96	0	0	1	0	2	1784.93	708	724	TRUE
			polA "DNA polymerase I"	llmg_2425		98853.1	1	47	56	58	0.0448	0.691	DKGFVETMSHR	R	R	0.95	39	23.7	2.28	0	1	1	0	2	1322.62	760	770	TRUE
			polA "DNA polymerase I"	llmg_2425		98853.1	1	47	56	58	0.0448	0.691	EMAFLSQQLATINTK	K	A	0.95	65.9	23.3	5.12	0	1	0	0	2	1710.87	243	257	TRUE
			polA "DNA polymerase I"	llmg_2425		98853.1	1	47	56	58	0.0448	0.691	FDAMLAK	K	Y	0.95	31	22.2	0.328	0	1	0	0	2	811.403	395	401	TRUE
			polA "DNA polymerase I"	llmg_2425		98853.1	1	47	56	58	0.0448	0.691	FKAPNGLHTNAIFAFHTMLSSLMER	R	I	0.95	40.1	22.4	1.8	0	0	1	0	2	2865.42	30	54	TRUE
			polA "DNA polymerase I"	llmg_2425		98853.1	1	47	56	58	0.0448	0.691	GLIPQIADDGKIHTR	K	Y	0.95	49.6	23.3	3.52	0	1	0	0	2	1633.9	592	606	TRUE
			polA "DNA polymerase I"	llmg_2425		98853.1	1	47	56	58	0.0448	0.691	GVAEFEEFTPDYLLEK	K	M	0.95	63.5	23.7	3.48	0	1	0	0	2	1886.91	161	176	TRUE
			polA "DNA polymerase I"	llmg_2425		98853.1	1	47	56	58	0.0448	0.691	HGADIHTSTAMR	K	V	0.95	49.5	22.3	4.29	0	1	0	0	2	1312.61	677	688	TRUE
			polA "DNA polymerase I"	llmg_2425		98853.1	1	47	56	58	0.0448	0.691	HYELANYEADDIIGTLDK	R	M	0.95	104	22.2	8.42	0	1	0	0	2	2079.99	108	125	TRUE
			polA "DNA polymerase I"	llmg_2425		98853.1	1	47	56	58	0.0448	0.691	IAMINLDK	K	A	0.95	31.7	23.7	0.77	0	1	0	0	2	933.508	807	814	TRUE
			polA "DNA polymerase I"	llmg_2425		98853.1	1	47	56	58	0.0448	0.691	IQPTHVLIAFDAGK	R	T	0.95	59.4	22.8	3.92	0	1	0	0	2	1509.84	55	68	TRUE
			polA "DNA polymerase I"	llmg_2425		98853.1	1	47	56	58	0.0448	0.691	KAFVPSQDSLLLSSDYSQIELR	R	V	0.95	82.7	22.2	5.7	0	1	1	0	2	2496.3	639	660	TRUE
			polA "DNA polymerase I"	llmg_2425		98853.1	1	47	56	58	0.0448	0.691	KGVAEFEEFTPDYLLEK	K	M	0.95	82.5	23.8	5.77	0	1	0	0	2	2015	160	176	TRUE
			polA "DNA polymerase I"	llmg_2425		98853.1	1	47	56	58	0.0448	0.691	LALPDDEILFDHLAR	K	K	0.95	22.2	23.2	0.886	0	0	1	0	2	1737.92	437	451	TRUE
			polA "DNA polymerase I"	llmg_2425		98853.1	1	47	56	58	0.0448	0.691	LLADGGGEVTDETVSEEIKFEIVTDK	K	S	0.95	36.8	22.4	1.28	0	0	1	0	2	2794.39	293	318	TRUE
			polA "DNA polymerase I"	llmg_2425		98853.1	1	47	56	58	0.0448	0.691	LLLIDGSSVAFR	R	A	0.95	55.6	23.9	3.42	0	1	0	0	2	1290.74	7	18	TRUE
			polA "DNA polymerase I"	llmg_2425		98853.1	1	47	56	58	0.0448	0.691	LLQEFGSLENLYENVETLK	K	A	0.95	86.6	23	6.96	0	1	0	0	2	2239.15	212	230	TRUE
			polA "DNA polymerase I"	llmg_2425		98853.1	1	47	56	58	0.0448	0.691	MAEAPDVNFDVTIVTGDKDMIQLVDGNTR	K	V	0.95	63	21.1	4.35	0	0	1	0	2	3196.51	126	154	TRUE
			polA "DNA polymerase I"	llmg_2425		98853.1	1	47	56	58	0.0448	0.691	MEITGISVSQNTLEEIGAENEEK	K	L	0.95	80.4	23.1	5.05	0	1	1	0	2	2537.19	490	512	TRUE
			polA "DNA polymerase I"	llmg_2425		98853.1	1	47	56	58	0.0448	0.691	MGLTPSQFIDLK	K	A	0.95	35.1	24	2.89	0	1	0	0	2	1365.71	177	188	TRUE
			polA "DNA polymerase I"	llmg_2425		98853.1	1	47	56	58	0.0448	0.691	MKDNLIADKEMAFLSQQLATINTK	K	A	0.95	0	0	5.54	0	0	1	0	2	2755.4	234	257	TRUE
			polA "DNA polymerase I"	llmg_2425		98853.1	1	47	56	58	0.0448	0.691	MMAELIENEQEHLLSDMELPLAEVLAK	K	M	0.95	58.2	22	4.36	0	0	1	0	2	3144.52	463	489	TRUE
			polA "DNA polymerase I"	llmg_2425		98853.1	1	47	56	58	0.0448	0.691	NLDLLTEMK	K	F	0.95	35.1	23.8	1.1	0	1	0	0	2	1092.56	360	368	TRUE
			polA "DNA polymerase I"	llmg_2425		98853.1	1	47	56	58	0.0448	0.691	NLDLLTEMKFPENTYDFK	K	K	0.95	32.1	22.9	3.51	0	1	1	0	2	2234.07	360	377	TRUE
			polA "DNA polymerase I"	llmg_2425		98853.1	1	47	56	58	0.0448	0.691	NVAELGQFYDEMGFSQFK	K	S	0.95	90.2	23.5	10.6	0	1	0	0	2	2125.95	273	290	TRUE
			polA "DNA polymerase I"	llmg_2425		98853.1	1	47	56	58	0.0448	0.691	QTMEEAIELAVPLK	K	V	0.95	26.6	23.6	2.19	0	1	0	0	2	1587.83	851	864	TRUE
			polA "DNA polymerase I"	llmg_2425		98853.1	1	47	56	58	0.0448	0.691	QTMEEAIELAVPLKVDDNTGK	K	T	0.95	0	0	7.52	0	2	1	0	2	2300.13	851	871	TRUE
			polA "DNA polymerase I"	llmg_2425		98853.1	1	47	56	58	0.0448	0.691	SSVASVNADDFFYLETLGENYHR	K	E	0.95	83.5	22.9	5.52	0	1	1	0	2	2634.21	319	341	TRUE
			polA "DNA polymerase I"	llmg_2425		98853.1	1	47	56	58	0.0448	0.691	TAINSPIQGSAADILK	R	I	0.95	68.2	22.6	5.05	0	1	0	0	2	1598.88	791	806	TRUE
			polA "DNA polymerase I"	llmg_2425		98853.1	1	47	56	58	0.0448	0.691	TEMFADYK	R	G	0.95	40.9	21.2	1.96	0	1	0	0	2	1020.43	73	80	TRUE
			polA "DNA polymerase I"	llmg_2425		98853.1	1	47	56	58	0.0448	0.691	TGYSTAVDVLEDLAALSPVVAK	K	I	0.95	65.9	23.3	7.38	0	1	1	0	2	2219.18	554	575	TRUE
			polA "DNA polymerase I"	llmg_2425		98853.1	1	47	56	58	0.0448	0.691	TPDEFREQLPFIK	K	E	0.95	34.8	22.9	1.19	0	1	0	0	2	1619.84	86	98	TRUE
			polA "DNA polymerase I"	llmg_2425		98853.1	1	47	56	58	0.0448	0.691	VLAHISADEHLIDAFK	R	H	0.95	41	23.2	3.39	0	0	1	1	2	1778.94	661	676	TRUE
			polA "DNA polymerase I"	llmg_2425		98853.1	1	47	56	58	0.0448	0.691	VLAHISADEHLIDAFKHGADIHTSTAMR	R	V	0.95	24.2	21.7	0.26	0	0	0	1	2	3072.53	661	688	TRUE
			polA "DNA polymerase I"	llmg_2425		98853.1	1	47	56	58	0.0448	0.691	VLLSHLNIELPLVK	R	F	0.95	52.9	20.4	5.39	0	1	0	0	2	1587.98	381	394	TRUE
			polA "DNA polymerase I"	llmg_2425		98853.1	1	47	56	58	0.0448	0.691	VLLSHLNIELPLVKFDAMLAK	R	Y	0.95	63.1	21.9	6.96	0	1	1	0	2	2380.37	381	401	TRUE
			polA "DNA polymerase I"	llmg_2425		98853.1	1	47	56	58	0.0448	0.691	VQSTYVK	K	G	0.949	18	21.9	1.28	0	1	0	0	2	824.452	585	591	TRUE
			polA "DNA polymerase I"	llmg_2425		98853.1	1	47	56	58	0.0448	0.691	YLISTTEDNK	K	I	0.95	47.6	21.9	1.16	0	1	0	0	2	1183.58	402	411	TRUE
			polA "DNA polymerase I"	llmg_2425		98853.1	1	47	56	58	0.0448	0.691	YLISTTEDNKISTIAR	K	L	0.95	60	22.9	1.28	0	1	0	0	2	1824.97	402	417	TRUE
			polA "DNA polymerase I"	llmg_2425		98853.1	1	47	56	58	0.0448	0.691	YVQDLTQTGR	R	L	0.95	54.9	23.1	2.29	0	1	0	0	2	1180.6	607	616	TRUE
			valS "valyl-tRNA synthetase"	llmg_2455		100480	1	21	26	27	0.0208	0.307	AMTALSDIEVIHK	K	E	0.95	33.5	23.7	1.77	0	0	1	0	2	1443.75	182	194	TRUE
			valS "valyl-tRNA synthetase"	llmg_2455		100480	1	21	26	27	0.0208	0.307	ASEGVAMLIELITAVR	K	N	0.95	60.4	23	4.64	0	1	1	0	2	1688.93	725	740	TRUE
			valS "valyl-tRNA synthetase"	llmg_2455		100480	1	21	26	27	0.0208	0.307	AVLLHVLDQVLR	R	L	0.95	44.6	20.6	2.14	0	1	0	0	2	1375.84	673	684	TRUE
			valS "valyl-tRNA synthetase"	llmg_2455		100480	1	21	26	27	0.0208	0.307	ELGQLLDAKPVR	K	H	0.95	34.8	22.2	1.96	0	1	0	0	2	1338.77	329	340	TRUE
			valS "valyl-tRNA synthetase"	llmg_2455		100480	1	21	26	27	0.0208	0.307	ERFTLDEGLSQAVR	R	K	0.95	29.1	23.2	1.24	0	1	0	0	2	1620.83	144	157	TRUE
			valS "valyl-tRNA synthetase"	llmg_2455		100480	1	21	26	27	0.0208	0.307	FTLDEGLSQAVR	R	K	0.95	72.9	23.7	4.41	0	1	0	0	2	1335.69	146	157	TRUE
			valS "valyl-tRNA synthetase"	llmg_2455		100480	1	21	26	27	0.0208	0.307	ITPAHDPNDFEVAMR	K	H	0.95	25.8	23.6	3.02	0	1	1	0	2	1728.8	275	289	TRUE
			valS "valyl-tRNA synthetase"	llmg_2455		100480	1	21	26	27	0.0208	0.307	KVFVQLYNK	R	G	0.95	31.6	21.5	1.92	0	1	0	0	2	1138.66	158	166	TRUE
			valS "valyl-tRNA synthetase"	llmg_2455		100480	1	21	26	27	0.0208	0.307	LADYQEKFDTVK	K	A	0.95	23.4	23.5	1.43	0	1	0	0	2	1456.73	860	871	TRUE
			valS "valyl-tRNA synthetase"	llmg_2455		100480	1	21	26	27	0.0208	0.307	LAEDGILPQDLGR	R	E	0.95	48.2	21.9	3.62	0	1	0	0	2	1396.74	98	110	TRUE
			valS "valyl-tRNA synthetase"	llmg_2455		100480	1	21	26	27	0.0208	0.307	LLHPIMPFFTEEIFEKLPNTSGSIVVAEYPK	R	V	0.95	22.8	22.3	1.54	0	0	0	1	2	3562.86	685	715	TRUE
			valS "valyl-tRNA synthetase"	llmg_2455		100480	1	21	26	27	0.0208	0.307	MGISVDYSR	K	E	0.95	37.4	22.9	1.54	0	1	0	0	2	1043.48	135	143	TRUE
			valS "valyl-tRNA synthetase"	llmg_2455		100480	1	21	26	27	0.0208	0.307	MIFQSLEFTGK	R	S	0.95	55.4	24.3	4.12	0	1	0	0	2	1316.66	491	501	TRUE
			valS "valyl-tRNA synthetase"	llmg_2455		100480	1	21	26	27	0.0208	0.307	NAIANQATEDAVEFYPPR	K	F	0.95	50	23.3	5.54	0	1	0	0	2	2005.96	371	388	TRUE
			valS "valyl-tRNA synthetase"	llmg_2455		100480	1	21	26	27	0.0208	0.307	SEHADFLNAVSPYISR	K	F	0.95	65.4	23.7	7.04	0	1	1	0	2	1805.88	760	775	TRUE
			valS "valyl-tRNA synthetase"	llmg_2455		100480	1	21	26	27	0.0208	0.307	SLGNGIDPMDVIEK	K	Y	0.95	59.1	23.5	3.44	0	2	0	0	2	1503.74	524	537	TRUE
			valS "valyl-tRNA synthetase"	llmg_2455		100480	1	21	26	27	0.0208	0.307	SPFHNVLIHGLIR	K	D	0.95	36	22.6	2.4	0	0	1	0	2	1502.86	502	514	TRUE
			valS "valyl-tRNA synthetase"	llmg_2455		100480	1	21	26	27	0.0208	0.307	SPFHNVLIHGLIRDEEGR	K	K	0.95	23.4	23.2	1.52	0	1	1	0	2	2089.09	502	519	TRUE
			valS "valyl-tRNA synthetase"	llmg_2455		100480	1	21	26	27	0.0208	0.307	TGVVVEPR	R	L	0.95	48.3	21.7	1.3	0	1	0	0	2	856.489	349	356	TRUE
			valS "valyl-tRNA synthetase"	llmg_2455		100480	1	21	26	27	0.0208	0.307	VRPEFNDDKASEGVAMLIELITAVR	K	N	0.95	71	22.9	2.8	0	0	1	0	2	2789.45	716	740	TRUE
			valS "valyl-tRNA synthetase"	llmg_2455		100480	1	21	26	27	0.0208	0.307	YILMNAEDVSADAVSSALTK	R	V	0.95	119	22.8	7.24	0	1	1	0	2	2114.03	580	599	TRUE
			secA "preprotein translocase subunit SecA"	llmg_0124		97990.5	1	16	18	18	0.0139	0.257	EAQIIMNAGQQGAVTIATNMAGR	R	G	0.95	52	23.1	5.43	0	1	0	0	2	2377.16	480	502	TRUE
			secA "preprotein translocase subunit SecA"	llmg_0124		97990.5	1	16	18	18	0.0139	0.257	EVIYAQR	R	Q	0.95	29	24.3	0.252	0	1	0	0	2	878.474	627	633	TRUE
			secA "preprotein translocase subunit SecA"	llmg_0124		97990.5	1	16	18	18	0.0139	0.257	GLAVIGTER	R	H	0.95	26.1	23.4	1.85	0	1	0	0	2	915.527	522	530	TRUE
			secA "preprotein translocase subunit SecA"	llmg_0124		97990.5	1	16	18	18	0.0139	0.257	GQNLNVATSDYEEGDDYKIDLQSK	K	T	0.95	42.7	22.9	3.23	0	0	1	0	2	2702.24	246	269	TRUE
			secA "preprotein translocase subunit SecA"	llmg_0124		97990.5	1	16	18	18	0.0139	0.257	GVHVVTVNEYLATR	K	D	0.95	62.8	24.1	7.55	0	1	0	0	2	1557.84	123	136	TRUE
			secA "preprotein translocase subunit SecA"	llmg_0124		97990.5	1	16	18	18	0.0139	0.257	GYAQNNPIVEYQEESYK	R	M	0.95	76	23.8	4.02	0	1	0	0	2	2031.93	763	779	TRUE
			secA "preprotein translocase subunit SecA"	llmg_0124		97990.5	1	16	18	18	0.0139	0.257	HAEGQPILIGTVAVETSELISK	R	K	0.95	47.6	22.8	2.17	0	1	1	0	2	2292.25	439	460	TRUE
			secA "preprotein translocase subunit SecA"	llmg_0124		97990.5	1	16	18	18	0.0139	0.257	ISGEDAVIK	R	S	0.95	25.2	24.7	1.05	0	1	0	0	2	931.51	581	589	TRUE
			secA "preprotein translocase subunit SecA"	llmg_0124		97990.5	1	16	18	18	0.0139	0.257	LDHPDLLYPTLEAK	R	F	0.95	37.4	23	2.77	0	1	0	0	2	1624.86	414	427	TRUE
			secA "preprotein translocase subunit SecA"	llmg_0124		97990.5	1	16	18	18	0.0139	0.257	LSGMTGTAK	K	T	0.95	20.8	22.7	2.05	0	1	0	0	2	881.44	380	388	TRUE
			secA "preprotein translocase subunit SecA"	llmg_0124		97990.5	1	16	18	18	0.0139	0.257	RIDNQLR	R	G	0.95	30.4	22.9	1.09	0	1	0	0	2	914.517	535	541	TRUE
			secA "preprotein translocase subunit SecA"	llmg_0124		97990.5	1	16	18	18	0.0139	0.257	TISLTEEGIDKAEK	K	F	0.95	50.2	23.6	1.72	0	1	0	0	2	1533.8	270	283	TRUE
			secA "preprotein translocase subunit SecA"	llmg_0124		97990.5	1	16	18	18	0.0139	0.257	TLTATMPVYLNALSGK	K	G	0.95	52.5	23	3.6	0	1	0	0	2	1695.9	107	122	TRUE
			secA "preprotein translocase subunit SecA"	llmg_0124		97990.5	1	16	18	18	0.0139	0.257	TMASITIQNYFR	K	M	0.95	34.8	23.9	5.19	0	1	0	0	2	1460.72	364	375	TRUE
			secA "preprotein translocase subunit SecA"	llmg_0124		97990.5	1	16	18	18	0.0139	0.257	TPLIISGQAESSSALYYR	R	A	0.95	110	23.1	10.1	0	1	1	0	2	1956.01	219	236	TRUE
			secA "preprotein translocase subunit SecA"	llmg_0124		97990.5	1	16	18	18	0.0139	0.257	VSAFLDR	R	M	0.95	28.9	23.9	0.208	0	1	0	0	2	807.437	572	578	TRUE
			metS "MetS protein"	llmg_1764		75817.6	1	11	11	11	0.00849	0.195	AISFGQDGIFTPEDFVGR	R	I	0.95	43.5	23.1	1.52	0	1	0	0	2	1955.95	338	355	TRUE
			metS "MetS protein"	llmg_1764		75817.6	1	11	11	11	0.00849	0.195	FDDFEKIELK	K	V	0.95	28.4	23.3	0.229	0	1	0	0	2	1283.65	557	566	TRUE
			metS "MetS protein"	llmg_1764		75817.6	1	11	11	11	0.00849	0.195	GNVVYPEMLIER	K	Y	0.95	23.8	23.5	0.745	0	1	0	0	2	1435.73	314	325	TRUE
			metS "MetS protein"	llmg_1764		75817.6	1	11	11	11	0.00849	0.195	IAGALLQPFMR	R	A	0.95	28.3	24.1	2.89	0	1	0	0	2	1232.68	465	475	TRUE
			metS "MetS protein"	llmg_1764		75817.6	1	11	11	11	0.00849	0.195	IFEQLGMDER	K	S	0.95	33.3	23.3	-0.0792	0	1	0	0	2	1253.58	481	490	TRUE
			metS "MetS protein"	llmg_1764		75817.6	1	11	11	11	0.00849	0.195	KAEELGMTPK	R	E	0.95	22.6	24.5	0.284	0	1	0	0	2	1119.57	61	70	TRUE
			metS "MetS protein"	llmg_1764		75817.6	1	11	11	11	0.00849	0.195	KLQIVANLKPR	K	K	0.95	49.4	15.3	4.96	0	1	0	0	2	1279.82	615	625	TRUE
			metS "MetS protein"	llmg_1764		75817.6	1	11	11	11	0.00849	0.195	LQIVANLKPR	K	K	0.95	36.9	17.2	4.64	0	1	0	0	2	1151.73	616	625	TRUE
			metS "MetS protein"	llmg_1764		75817.6	1	11	11	11	0.00849	0.195	SFSLENLSFGYSFTHPVVAK	R	G	0.95	39.8	23.1	3.54	0	0	1	0	2	2230.12	491	510	TRUE
			metS "MetS protein"	llmg_1764		75817.6	1	11	11	11	0.00849	0.195	TTDTYHEEAVAK	R	A	0.95	59.6	23.5	3.43	0	1	0	0	2	1364.63	97	108	TRUE
			metS "MetS protein"	llmg_1764		75817.6	1	11	11	11	0.00849	0.195	YVSQGMILSAEFDGK	K	L	0.95	43.5	23.6	3.47	0	1	0	0	2	1660.79	631	645	TRUE
			leuS "leucyl-tRNA synthetase"	llmg_1741		93774.4	1	8	9	9	0.00695	0.14	AIEFLEEK	K	K	0.95	26.6	23.8	1.92	0	1	0	0	2	978.515	395	402	TRUE
			leuS "leucyl-tRNA synthetase"	llmg_1741		93774.4	1	8	9	9	0.00695	0.14	DGGFYHMETGEALEQAPAK	R	M	0.95	31.7	23.5	5.07	0	1	1	0	2	2066.91	591	609	TRUE
			leuS "leucyl-tRNA synthetase"	llmg_1741		93774.4	1	8	9	9	0.00695	0.14	EAVAEYR	K	R	0.95	23.7	23.3	1.35	0	1	0	0	2	837.411	277	283	TRUE
			leuS "leucyl-tRNA synthetase"	llmg_1741		93774.4	1	8	9	9	0.00695	0.14	EVNTTDPNFYK	R	W	0.95	25	22.7	2	0	1	0	0	2	1327.62	123	133	TRUE
			leuS "leucyl-tRNA synthetase"	llmg_1741		93774.4	1	8	9	9	0.00695	0.14	FYALDMFPYPSGAGLHVGHPEGYTATDILSR	K	Y	0.95	48.5	21.8	4.92	0	0	1	0	2	3398.62	33	63	TRUE
			leuS "leucyl-tRNA synthetase"	llmg_1741		93774.4	1	8	9	9	0.00695	0.14	GALVATDKVEK	R	R	0.95	45.8	23.2	2.57	0	1	0	0	2	1130.64	579	589	TRUE
			leuS "leucyl-tRNA synthetase"	llmg_1741		93774.4	1	8	9	9	0.00695	0.14	LFNQGMILGTSYR	K	D	0.95	42.3	23	5.19	0	1	0	0	2	1515.76	563	575	TRUE
			leuS "leucyl-tRNA synthetase"	llmg_1741		93774.4	1	8	9	9	0.00695	0.14	TGAFTGAYAINPINGR	K	K	0.95	28.4	23	2.89	0	1	0	0	2	1622.83	302	317	TRUE
			pfl "formate acetyltransferase"	llmg_0629		89091.1	1	8	8	8	0.00618	0.137	DANDGISLTTQVSPR	K	A	0.95	28.8	23.9	2.82	0	1	0	0	2	1573.78	672	686	TRUE
			pfl "formate acetyltransferase"	llmg_0629		89091.1	1	8	8	8	0.00618	0.137	HAHTVTGLPDAYSR	R	G	0.95	34.1	24.1	1.96	0	1	0	0	2	1524.76	165	178	TRUE
			pfl "formate acetyltransferase"	llmg_0629		89091.1	1	8	8	8	0.00618	0.137	HNLQYFGAR	R	V	0.95	24	24	2.52	0	1	0	0	2	1105.55	430	438	TRUE
			pfl "formate acetyltransferase"	llmg_0629		89091.1	1	8	8	8	0.00618	0.137	HSSIQYEGVETMAK	K	D	0.95	53.4	23.6	6.51	0	1	0	0	2	1595.74	392	405	TRUE
			pfl "formate acetyltransferase"	llmg_0629		89091.1	1	8	8	8	0.00618	0.137	LALYGADYLMK	R	E	0.95	37.3	23.4	3	0	1	0	0	2	1273.65	188	198	TRUE
			pfl "formate acetyltransferase"	llmg_0629		89091.1	1	8	8	8	0.00618	0.137	NAEATVSLLTITSNVAYSK	K	Q	0.95	49.2	23.2	5.11	0	1	0	0	2	1982.04	599	617	TRUE
			pfl "formate acetyltransferase"	llmg_0629		89091.1	1	8	8	8	0.00618	0.137	SKLEFFSPGANPSNK	K	A	0.95	35.5	23	4.23	0	1	0	0	2	1622.82	639	653	TRUE
			pfl "formate acetyltransferase"	llmg_0629		89091.1	1	8	8	8	0.00618	0.137	VPIVLDIFAER	R	D	0.95	41.2	21.9	4.13	0	1	0	0	2	1271.74	277	287	TRUE
			rpoB "DNA-directed RNA polymerase subunit beta"	llmg_1982		133154	1	5	5	5	0.00386	0.056	FANETVMAR	R	H	0.95	48.5	21.2	2.33	0	1	0	0	2	1054.5	591	599	TRUE
			rpoB "DNA-directed RNA polymerase subunit beta"	llmg_1982		133154	1	5	5	5	0.00386	0.056	HAGVVEYVDGNEIR	K	V	0.95	69.2	24.2	5.28	0	1	0	0	2	1557.77	682	695	TRUE
			rpoB "DNA-directed RNA polymerase subunit beta"	llmg_1982		133154	1	5	5	5	0.00386	0.056	LIVSQLVR	R	S	0.95	20.4	18.9	2.47	0	1	0	0	2	927.599	133	140	TRUE
			rpoB "DNA-directed RNA polymerase subunit beta"	llmg_1982		133154	1	5	5	5	0.00386	0.056	MSSSENENITPQGLINIRPVTASIK	R	E	0.95	28.6	22.9	0.721	0	0	1	0	2	2715.4	439	463	TRUE
			rpoB "DNA-directed RNA polymerase subunit beta"	llmg_1982		133154	1	5	5	5	0.00386	0.056	VEEALKDIYDR	R	L	0.95	35.8	23.9	4.12	0	1	0	0	2	1350.69	234	244	TRUE
			parC "DNA topoisomerase IV subunit A"	llmg_1534		92893.6	1	5	5	5	0.00386	0.0874	EADSQLVLNYLFK	K	N	0.95	36.9	22.4	2.33	0	1	0	0	2	1539.81	305	317	TRUE
			parC "DNA topoisomerase IV subunit A"	llmg_1534		92893.6	1	5	5	5	0.00386	0.0874	FNLDDVPVLGAR	R	A	0.95	36.6	23.9	2.77	0	1	0	0	2	1315.7	667	678	TRUE
			parC "DNA topoisomerase IV subunit A"	llmg_1534		92893.6	1	5	5	5	0.00386	0.0874	MVSILDEVVATIR	R	A	0.95	42.9	23.4	3.74	0	1	0	0	2	1461.8	381	393	TRUE
			parC "DNA topoisomerase IV subunit A"	llmg_1534		92893.6	1	5	5	5	0.00386	0.0874	SVGNVMGNFHPHGDSSIYEAMIR	K	M	0.95	36.5	23.1	1.6	0	0	1	0	2	2550.15	65	87	TRUE
			parC "DNA topoisomerase IV subunit A"	llmg_1534		92893.6	1	5	5	5	0.00386	0.0874	VKTEDIPATSR	R	A	0.95	23.6	23.5	1.07	0	1	0	0	2	1216.65	716	726	TRUE
			ileS "isoleucyl-tRNA synthetase"	llmg_2053		106367	1	5	6	6	0.00463	0.074	AVLSQGFVLDGK	K	G	0.95	46	23.8	6.62	0	1	0	0	2	1233.68	579	590	TRUE
			ileS "isoleucyl-tRNA synthetase"	llmg_2053		106367	1	5	6	6	0.00463	0.074	DLLPEGFTHPASPNGEFTK	K	E	0.95	27.9	23.3	4.05	0	1	0	0	2	2057.98	500	518	TRUE
			ileS "isoleucyl-tRNA synthetase"	llmg_2053		106367	1	5	6	6	0.00463	0.074	RTDETVGHNANENLK	R	M	0.95	40.7	23.2	2.48	0	1	1	0	2	1697.82	894	908	TRUE
			ileS "isoleucyl-tRNA synthetase"	llmg_2053		106367	1	5	6	6	0.00463	0.074	SASIFVAFK	R	A	0.95	22.7	21.3	1.6	0	1	0	0	2	969.541	205	213	TRUE
			ileS "isoleucyl-tRNA synthetase"	llmg_2053		106367	1	5	6	6	0.00463	0.074	VSMDILSQVSEVYR	R	K	0.95	25.2	23.7	4.72	0	1	0	0	2	1641.82	631	644	TRUE
			gyrA "DNA gyrase subunit A"	llmg_1451		93478.9	1	4	4	4	0.00309	0.0646	IATIINVDRDQAAK	K	Y	0.95	50.7	22.6	3.36	0	1	0	0	2	1527.85	602	615	TRUE
			gyrA "DNA gyrase subunit A"	llmg_1451		93478.9	1	4	4	4	0.00309	0.0646	IVVTELPYMVNK	R	A	0.95	48	23.3	3	0	1	0	0	2	1421.77	263	274	TRUE
			gyrA "DNA gyrase subunit A"	llmg_1451		93478.9	1	4	4	4	0.00309	0.0646	LTSLQTSFGFNMLAIEK	K	G	0.95	42.2	23.2	1.82	0	1	0	0	2	1915.98	327	343	TRUE
			gyrA "DNA gyrase subunit A"	llmg_1451		93478.9	1	4	4	4	0.00309	0.0646	TNVANISQTGR	R	A	0.95	54.6	23.9	3.41	0	1	0	0	2	1160.6	778	788	TRUE
			infB "translation initiation factor IF-2"	llmg_1792		104564	1	3	3	3	0.00232	0.0558	AAGVPIIVAINK	K	I	0.95	22.6	18.5	1.74	0	1	0	0	2	1165.73	547	558	TRUE
			infB "translation initiation factor IF-2"	llmg_1792		104564	1	3	3	3	0.00232	0.0558	GAIATLLVQQGTLHIQDPIVVGNTYGR	K	V	0.95	48.4	22.5	4.49	0	0	1	0	2	2834.55	640	666	TRUE
			infB "translation initiation factor IF-2"	llmg_1792		104564	1	3	3	3	0.00232	0.0558	YQNNQSSSVPATQR	R	K	0.95	28	24	3.62	0	1	0	0	2	1579.75	343	356	TRUE
			rpoC "DNA-directed RNA polymerase subunit beta'"	llmg_1981		134761	1	2	2	2	0.00154	0.0232	GYLGNIIAEVFKR	K	Y	0.95	38.7	23.2	1.7	0	1	0	0	2	1479.83	618	630	TRUE
			rpoC "DNA-directed RNA polymerase subunit beta'"	llmg_1981		134761	1	2	2	2	0.00154	0.0232	NIEPLADLTNAPEVK	R	E	0.95	42.4	22.9	2.42	0	1	0	0	2	1623.86	1184	1198	TRUE
333	0.0062	2.65	clpB "ATP-dependent Clp protease"	llmg_0986		97312.6	1	55	84	141	0.151	0.651	ADGQIILFIDELHTIVGAGK	K	T	0.95	99.8	13	7.42	0	1	1	0	2	2110.16	271	290	TRUE
			clpB "ATP-dependent Clp protease"	llmg_0986		97312.6	1	55	84	141	0.151	0.651	ADGQIILFIDELHTIVGAGKTEGSMDAGNLLKPMLAR	K	G	0.95	35	11.1	1.89	0	0	0	1	2	3927.04	271	307	TRUE
			clpB "ATP-dependent Clp protease"	llmg_0986		97312.6	1	55	84	141	0.151	0.651	AGIQDPNRPLGSFLFLGPTGVGK	R	T	0.95	63.7	12.6	2.68	0	1	2	0	2	2341.27	592	614	TRUE
			clpB "ATP-dependent Clp protease"	llmg_0986		97312.6	1	55	84	141	0.151	0.651	AGIQDPNRPLGSFLFLGPTGVGKTELAK	R	A	0.95	25	11.8	1.38	0	0	0	1	2	2883.57	592	619	TRUE
			clpB "ATP-dependent Clp protease"	llmg_0986		97312.6	1	55	84	141	0.151	0.651	AHFKPEFLNR	R	I	0.95	22	16.8	1.11	0	0	1	0	2	1258.67	752	761	TRUE
			clpB "ATP-dependent Clp protease"	llmg_0986		97312.6	1	55	84	141	0.151	0.651	AHPDVFNILLQVLDDGR	K	L	0.95	111	16.1	9.39	0	1	1	0	2	1922.01	685	701	TRUE
			clpB "ATP-dependent Clp protease"	llmg_0986		97312.6	1	55	84	141	0.151	0.651	AHPDVFNILLQVLDDGRLTDSK	K	G	0.95	23.5	12	3.82	0	1	1	1	2	2466.3	685	706	TRUE
			clpB "ATP-dependent Clp protease"	llmg_0986		97312.6	1	55	84	141	0.151	0.651	AIDLIDEASATIR	K	V	0.95	83.6	17.1	6	0	3	0	0	2	1387.74	392	404	TRUE
			clpB "ATP-dependent Clp protease"	llmg_0986		97312.6	1	55	84	141	0.151	0.651	AKSDDLSLVQESVTEEQIAEVVGR	K	M	0.95	119	14.6	10.5	0	1	2	0	2	2602.32	522	545	TRUE
			clpB "ATP-dependent Clp protease"	llmg_0986		97312.6	1	55	84	141	0.151	0.651	ALAENLFDSEEHMVR	K	I	0.95	55.7	14.5	3.24	0	2	2	0	2	1776.82	620	634	TRUE
			clpB "ATP-dependent Clp protease"	llmg_0986		97312.6	1	55	84	141	0.151	0.651	DEEIRDVIR	R	V	0.95	37.9	17.2	0	0	1	0	0	2	1144.6	186	194	TRUE
			clpB "ATP-dependent Clp protease"	llmg_0986		97312.6	1	55	84	141	0.151	0.651	DKTIFSLDMGALIAGAK	K	Y	0.95	66.3	15.1	5.64	0	1	1	0	2	1766.94	236	252	TRUE
			clpB "ATP-dependent Clp protease"	llmg_0986		97312.6	1	55	84	141	0.151	0.651	DVPENLKDK	K	T	0.95	31.6	12.8	1	0	1	0	0	2	1057.55	229	237	TRUE
			clpB "ATP-dependent Clp protease"	llmg_0986		97312.6	1	55	84	141	0.151	0.651	EVGNISEK	K	R	0.95	40.2	14.3	0.721	0	1	0	0	2	875.447	470	477	TRUE
			clpB "ATP-dependent Clp protease"	llmg_0986		97312.6	1	55	84	141	0.151	0.651	FEIHHGVTIHDNALVAAATLSNR	R	Y	0.95	91.1	13.4	6.92	0	2	5	5	2	2486.29	359	381	TRUE
			clpB "ATP-dependent Clp protease"	llmg_0986		97312.6	1	55	84	141	0.151	0.651	FLPDKAIDLIDEASATIR	R	V	0.95	83.3	15.2	5.85	0	1	1	0	2	1988.07	387	404	TRUE
			clpB "ATP-dependent Clp protease"	llmg_0986		97312.6	1	55	84	141	0.151	0.651	GEIAELREENNQLK	R	A	0.95	53.1	15.1	3.68	0	2	0	0	2	1642.84	448	461	TRUE
			clpB "ATP-dependent Clp protease"	llmg_0986		97312.6	1	55	84	141	0.151	0.651	GELHLIGATTLDEYR	R	K	0.95	45	16.8	8.36	0	2	2	0	2	1687.87	308	322	TRUE
			clpB "ATP-dependent Clp protease"	llmg_0986		97312.6	1	55	84	141	0.151	0.651	GELHLIGATTLDEYRK	R	Y	0.95	57.3	16.1	3.82	0	1	2	1	2	1815.96	308	323	TRUE
			clpB "ATP-dependent Clp protease"	llmg_0986		97312.6	1	55	84	141	0.151	0.651	HELEEAQNEGNLEK	R	A	0.95	65.1	13.4	7.42	0	2	1	0	2	1639.76	486	499	TRUE
			clpB "ATP-dependent Clp protease"	llmg_0986		97312.6	1	55	84	141	0.151	0.651	IDDTILFKPLALEDIK	R	N	0.95	56.7	11.1	2.24	0	2	2	0	2	1844.04	762	777	TRUE
			clpB "ATP-dependent Clp protease"	llmg_0986		97312.6	1	55	84	141	0.151	0.651	IDMSEYMEK	R	H	0.95	36.3	4.77	3.57	0	3	0	0	2	1177.48	635	643	TRUE
			clpB "ATP-dependent Clp protease"	llmg_0986		97312.6	1	55	84	141	0.151	0.651	KADGQIILFIDELHTIVGAGK	K	T	0.95	92.2	9.54	6.8	0	0	3	1	2	2238.25	270	290	TRUE
			clpB "ATP-dependent Clp protease"	llmg_0986		97312.6	1	55	84	141	0.151	0.651	LEEMEVELELSEEVK	R	V	0.95	86	15.4	5.34	0	3	2	0	2	1821.87	791	805	TRUE
			clpB "ATP-dependent Clp protease"	llmg_0986		97312.6	1	55	84	141	0.151	0.651	LIDNKVDFDVQSIAE	R	-	0.95	64.1	15.6	6.7	0	4	0	0	2	1705.87	853	867	TRUE
			clpB "ATP-dependent Clp protease"	llmg_0986		97312.6	1	55	84	141	0.151	0.651	LLHLPETLHQR	K	V	0.95	41.8	14.5	2.17	0	2	2	0	2	1356.78	562	572	TRUE
			clpB "ATP-dependent Clp protease"	llmg_0986		97312.6	1	55	84	141	0.151	0.651	LMQLEIEEAALK	R	K	0.95	70.7	16.3	2.77	0	1	0	0	2	1403.75	421	432	TRUE
			clpB "ATP-dependent Clp protease"	llmg_0986		97312.6	1	55	84	141	0.151	0.651	LMQLEIEEAALKK	R	E	0.95	47.1	16	2.13	0	2	1	0	2	1531.84	421	433	TRUE
			clpB "ATP-dependent Clp protease"	llmg_0986		97312.6	1	55	84	141	0.151	0.651	LVGAPPGYVGYDEGGQLTEAVR	R	R	0.95	83.1	16.6	14.5	0	2	1	0	2	2248.13	649	670	TRUE
			clpB "ATP-dependent Clp protease"	llmg_0986		97312.6	1	55	84	141	0.151	0.651	MTGIPITK	R	L	0.95	44	16.7	1.6	0	2	0	0	2	876.487	546	553	TRUE
			clpB "ATP-dependent Clp protease"	llmg_0986		97312.6	1	55	84	141	0.151	0.651	MTSQLAHR	K	L	0.95	50.8	10.4	3.38	0	1	0	0	2	943.478	783	790	TRUE
			clpB "ATP-dependent Clp protease"	llmg_0986		97312.6	1	55	84	141	0.151	0.651	MTSQLAHRLEEMEVELELSEEVK	K	V	0.95	50.7	16.7	2.51	0	0	1	0	2	2762.32	783	805	TRUE
			clpB "ATP-dependent Clp protease"	llmg_0986		97312.6	1	55	84	141	0.151	0.651	NELEHAR	R	H	0.95	33.6	14.8	1	0	2	0	0	2	868.428	479	485	TRUE
			clpB "ATP-dependent Clp protease"	llmg_0986		97312.6	1	55	84	141	0.151	0.651	NELEHARHELEEAQNEGNLEK	R	A	0.95	75.3	16	4.64	0	0	1	0	2	2489.17	479	499	TRUE
			clpB "ATP-dependent Clp protease"	llmg_0986		97312.6	1	55	84	141	0.151	0.651	NNPVLIGEPGVGK	K	T	0.95	55.9	14.6	3.52	0	3	0	0	2	1293.72	202	214	TRUE	llmg_0528
			clpB "ATP-dependent Clp protease"	llmg_0986		97312.6	1	55	84	141	0.151	0.651	NPYTIILLDEIEK	R	A	0.95	70.2	13	5.22	0	1	0	0	2	1560.85	672	684	TRUE
			clpB "ATP-dependent Clp protease"	llmg_0986		97312.6	1	55	84	141	0.151	0.651	NTVLIMTSNVGSQYLLDNVGENGEISEETTENVMSQLR	K	A	0.95	107	12.6	4.27	0	0	2	0	2	4217.97	714	751	TRUE
			clpB "ATP-dependent Clp protease"	llmg_0986		97312.6	1	55	84	141	0.151	0.651	RLEIIR	K	G	0.95	31.5	11.5	-0.255	0	1	0	0	2	799.515	442	447	TRUE
			clpB "ATP-dependent Clp protease"	llmg_0986		97312.6	1	55	84	141	0.151	0.651	RNELEHAR	K	H	0.95	32	14.6	2.14	0	2	0	0	2	1024.53	478	485	TRUE
			clpB "ATP-dependent Clp protease"	llmg_0986		97312.6	1	55	84	141	0.151	0.651	RNPYTIILLDEIEK	R	A	0.95	68.2	8.45	3.18	0	2	1	0	2	1716.95	671	684	TRUE
			clpB "ATP-dependent Clp protease"	llmg_0986		97312.6	1	55	84	141	0.151	0.651	SDDLSLVQESVTEEQIAEVVGR	K	M	0.95	122	17	13.3	0	1	1	0	2	2403.19	524	545	TRUE
			clpB "ATP-dependent Clp protease"	llmg_0986		97312.6	1	55	84	141	0.151	0.651	SGNQDPVIGR	K	D	0.95	28	14.3	2.92	0	2	0	0	2	1042.53	176	185	TRUE
			clpB "ATP-dependent Clp protease"	llmg_0986		97312.6	1	55	84	141	0.151	0.651	SGNQDPVIGRDEEIR	K	D	0.95	16.6	16.6	3.49	0	2	1	0	2	1684.83	176	190	TRUE
			clpB "ATP-dependent Clp protease"	llmg_0986		97312.6	1	55	84	141	0.151	0.651	TAIVEGLAQR	K	I	0.95	62.2	12.6	2.48	0	2	0	0	2	1057.6	215	224	TRUE
			clpB "ATP-dependent Clp protease"	llmg_0986		97312.6	1	55	84	141	0.151	0.651	TEGSMDAGNLLKPMLAR	K	G	0.95	41.7	16.2	1.08	0	1	2	0	2	1835.9	291	307	TRUE
			clpB "ATP-dependent Clp protease"	llmg_0986		97312.6	1	55	84	141	0.151	0.651	TIFSLDMGALIAGAK	K	Y	0.95	90.4	14.3	7.62	0	4	1	0	2	1523.81	238	252	TRUE
			clpB "ATP-dependent Clp protease"	llmg_0986		97312.6	1	55	84	141	0.151	0.651	TKNNPVLIGEPGVGK	K	T	0.95	61.8	12.6	3.62	0	1	1	0	2	1522.86	200	214	TRUE	llmg_0528
			clpB "ATP-dependent Clp protease"	llmg_0986		97312.6	1	55	84	141	0.151	0.651	VDFDVQSIAE	K	-	0.95	26.4	16.1	0.201	0	1	0	0	2	1122.53	858	867	TRUE
			clpB "ATP-dependent Clp protease"	llmg_0986		97312.6	1	55	84	141	0.151	0.651	VEMNSLPTELDQANR	R	R	0.95	51.7	15.2	3.77	0	2	0	0	2	1732.82	405	419	TRUE
			clpB "ATP-dependent Clp protease"	llmg_0986		97312.6	1	55	84	141	0.151	0.651	VIENPLAK	K	L	0.95	35.7	9.03	1.01	0	1	0	0	2	883.525	829	836	TRUE
			clpB "ATP-dependent Clp protease"	llmg_0986		97312.6	1	55	84	141	0.151	0.651	VLVTEPTVEDTISILR	K	G	0.95	86.7	12.6	8.29	0	2	1	0	2	1785	338	353	TRUE
			clpB "ATP-dependent Clp protease"	llmg_0986		97312.6	1	55	84	141	0.151	0.651	VVGQDEAVEAVSDAIIR	R	A	0.95	104	13.6	6.89	0	2	2	0	2	1770.92	573	589	TRUE
			clpB "ATP-dependent Clp protease"	llmg_0986		97312.6	1	55	84	141	0.151	0.651	YGKIPEIEK	R	E	0.95	25	15.1	1.44	0	1	0	0	2	1076.6	505	513	TRUE
			clpB "ATP-dependent Clp protease"	llmg_0986		97312.6	1	55	84	141	0.151	0.651	YGVDLVAQVK	K	S	0.95	52.4	14.3	3.17	0	4	0	0	2	1091.61	166	175	TRUE
			clpB "ATP-dependent Clp protease"	llmg_0986		97312.6	1	55	84	141	0.151	0.651	YRGEFEER	K	L	0.95	30	9.54	1.02	0	1	0	0	2	1085.5	253	260	TRUE
			nrdE "ribonucleotide-diphosphate reductase subunit alpha"	llmg_1543		81503.2	1	22	25	28	0.0299	0.392	ALTFISETSNLDTVPTVR	R	K	0.948	11.5	15.7	2.19	0	1	0	0	2	1964.03	436	453	TRUE
			nrdE "ribonucleotide-diphosphate reductase subunit alpha"	llmg_1543		81503.2	1	22	25	28	0.0299	0.392	DKEAITAFFK	K	E	0.95	30.1	14.6	2.6	0	1	0	0	2	1169.62	31	40	TRUE
			nrdE "ribonucleotide-diphosphate reductase subunit alpha"	llmg_1543		81503.2	1	22	25	28	0.0299	0.392	EEYLEAEFLEK	K	Y	0.95	35.1	14.1	3.23	0	1	0	0	2	1399.66	63	73	TRUE
			nrdE "ribonucleotide-diphosphate reductase subunit alpha"	llmg_1543		81503.2	1	22	25	28	0.0299	0.392	ELEQELSK	R	L	0.95	27.8	17.1	-0.204	0	1	0	0	2	975.5	343	350	TRUE
			nrdE "ribonucleotide-diphosphate reductase subunit alpha"	llmg_1543		81503.2	1	22	25	28	0.0299	0.392	ENVEPNRYEADTYIDK	K	L	0.95	21.7	15.6	1.41	0	1	0	0	2	1955.9	41	56	TRUE
			nrdE "ribonucleotide-diphosphate reductase subunit alpha"	llmg_1543		81503.2	1	22	25	28	0.0299	0.392	FYNQYAMK	K	N	0.95	26.3	10.8	1.47	0	1	0	0	2	1080.48	102	109	TRUE
			nrdE "ribonucleotide-diphosphate reductase subunit alpha"	llmg_1543		81503.2	1	22	25	28	0.0299	0.392	IYYPAAGLATETIPYYK	K	S	0.95	47.8	15.2	6.51	0	1	1	0	2	1934	614	630	TRUE
			nrdE "ribonucleotide-diphosphate reductase subunit alpha"	llmg_1543		81503.2	1	22	25	28	0.0299	0.392	KGETMYLFEPYFVEK	K	Y	0.95	21.7	16.2	2.66	0	1	0	0	2	1896.91	296	310	TRUE
			nrdE "ribonucleotide-diphosphate reductase subunit alpha"	llmg_1543		81503.2	1	22	25	28	0.0299	0.392	LFEDAFSYANQLGQR	K	Q	0.95	80	16.6	5.66	0	1	0	0	2	1758.85	231	245	TRUE
			nrdE "ribonucleotide-diphosphate reductase subunit alpha"	llmg_1543		81503.2	1	22	25	28	0.0299	0.392	LNNEINIPVNGSIPLAK	K	D	0.95	37.5	13.8	2.89	0	2	0	0	2	1807	14	30	TRUE
			nrdE "ribonucleotide-diphosphate reductase subunit alpha"	llmg_1543		81503.2	1	22	25	28	0.0299	0.392	MVANPEIR	K	K	0.95	38.7	17	1.34	0	1	0	0	2	945.483	328	335	TRUE
			nrdE "ribonucleotide-diphosphate reductase subunit alpha"	llmg_1543		81503.2	1	22	25	28	0.0299	0.392	NGGGVGLNLTNLR	K	A	0.95	48.3	14.6	2.77	0	3	0	0	2	1285.69	197	209	TRUE
			nrdE "ribonucleotide-diphosphate reductase subunit alpha"	llmg_1543		81503.2	1	22	25	28	0.0299	0.392	NNDGSLYLEDFEDR	K	V	0.95	83.6	11.8	7.28	0	1	0	0	2	1686.72	110	123	TRUE
			nrdE "ribonucleotide-diphosphate reductase subunit alpha"	llmg_1543		81503.2	1	22	25	28	0.0299	0.392	QGAGVVYLSLFHPDIMEFLSTK	R	K	0.95	40.1	15.3	2.43	0	0	1	0	2	2468.25	246	267	TRUE
			nrdE "ribonucleotide-diphosphate reductase subunit alpha"	llmg_1543		81503.2	1	22	25	28	0.0299	0.392	SAYDTDMR	K	A	0.95	14.4	6.02	2.49	0	1	0	0	2	974.389	631	638	TRUE
			nrdE "ribonucleotide-diphosphate reductase subunit alpha"	llmg_1543		81503.2	1	22	25	28	0.0299	0.392	TLSLGVTVPDK	K	F	0.95	27.1	14.8	1.3	0	1	0	0	2	1129.65	279	289	TRUE
			nrdE "ribonucleotide-diphosphate reductase subunit alpha"	llmg_1543		81503.2	1	22	25	28	0.0299	0.392	TLSLGVTVPDKFYELVK	K	K	0.95	26.2	9.03	1.52	0	0	1	0	2	1909.07	279	295	TRUE
			nrdE "ribonucleotide-diphosphate reductase subunit alpha"	llmg_1543		81503.2	1	22	25	28	0.0299	0.392	TSGLYNSYR	K	M	0.95	30.3	14	1.48	0	1	0	0	2	1060.51	569	577	TRUE
			nrdE "ribonucleotide-diphosphate reductase subunit alpha"	llmg_1543		81503.2	1	22	25	28	0.0299	0.392	VLMNALYMADGDEK	R	L	0.95	53.9	12.8	3.96	0	1	0	0	2	1601.72	124	137	TRUE
			nrdE "ribonucleotide-diphosphate reductase subunit alpha"	llmg_1543		81503.2	1	22	25	28	0.0299	0.392	YLTHDYFAAVSPK	K	V	0.95	37.4	16.5	4.42	0	1	1	0	2	1511.75	532	544	TRUE
			nrdE "ribonucleotide-diphosphate reductase subunit alpha"	llmg_1543		81503.2	1	22	25	28	0.0299	0.392	YQPATPTFLNAGR	R	K	0.95	46.2	17	3.41	0	1	0	0	2	1435.73	151	163	TRUE
			nrdE "ribonucleotide-diphosphate reductase subunit alpha"	llmg_1543		81503.2	1	22	25	28	0.0299	0.392	YYGKPFAEVDITAEYDK	K	M	0.95	53.3	15.7	5.05	0	1	1	0	2	2008.95	311	327	TRUE
			metS "MetS protein"	llmg_1764		75817.6	1	14	14	14	0.015	0.326	AISFGQDGIFTPEDFVGR	R	I	0.95	62.2	17.2	3.62	0	1	0	0	2	1955.95	338	355	TRUE
			metS "MetS protein"	llmg_1764		75817.6	1	14	14	14	0.015	0.326	FKLDAGDSEPR	R	Q	0.95	20.4	15.9	1.19	0	1	0	0	2	1234.61	585	595	TRUE
			metS "MetS protein"	llmg_1764		75817.6	1	14	14	14	0.015	0.326	IAGALLQPFMR	R	A	0.95	34.4	16.5	1.7	0	1	0	0	2	1232.68	465	475	TRUE
			metS "MetS protein"	llmg_1764		75817.6	1	14	14	14	0.015	0.326	IEATGVSTEFDASLEEVVEETISHFHK	K	A	0.95	31.8	17	-0.146	0	0	0	1	2	3004.44	383	409	TRUE
			metS "MetS protein"	llmg_1764		75817.6	1	14	14	14	0.015	0.326	IFEQLGMDER	K	S	0.95	27.5	14.6	0.638	0	1	0	0	2	1253.58	481	490	TRUE
			metS "MetS protein"	llmg_1764		75817.6	1	14	14	14	0.015	0.326	INFDLANDLGNLLNR	R	T	0.95	28.9	16.2	0.569	0	1	0	0	2	1701.89	356	370	TRUE
			metS "MetS protein"	llmg_1764		75817.6	1	14	14	14	0.015	0.326	KNEMVNNFIKPGLEDLALTR	R	T	0.95	24	15.3	2	0	0	1	0	2	2318.22	199	218	TRUE
			metS "MetS protein"	llmg_1764		75817.6	1	14	14	14	0.015	0.326	LDVEEEVAYIK	R	L	0.95	63.9	15.9	5.34	0	1	0	0	2	1307.67	518	528	TRUE
			metS "MetS protein"	llmg_1764		75817.6	1	14	14	14	0.015	0.326	LNNVLYHLAENLR	K	I	0.95	34.6	12	2.6	0	1	0	0	2	1568.85	452	464	TRUE
			metS "MetS protein"	llmg_1764		75817.6	1	14	14	14	0.015	0.326	QILSGIAQFYPNEQELVGK	R	K	0.95	44	15.9	2.21	0	1	0	0	2	2134.12	596	614	TRUE
			metS "MetS protein"	llmg_1764		75817.6	1	14	14	14	0.015	0.326	SFSLENLSFGYSFTHPVVAK	R	G	0.95	16.2	15.2	1.36	0	0	1	0	2	2230.12	491	510	TRUE
			metS "MetS protein"	llmg_1764		75817.6	1	14	14	14	0.015	0.326	TFYITTPIYYPSGK	K	L	0.95	34.1	16.7	3.82	0	1	0	0	2	1650.84	6	19	TRUE
			metS "MetS protein"	llmg_1764		75817.6	1	14	14	14	0.015	0.326	TTDTYHEEAVAK	R	A	0.95	36.4	13	6.26	0	1	0	0	2	1364.63	97	108	TRUE
			metS "MetS protein"	llmg_1764		75817.6	1	14	14	14	0.015	0.326	VAEVLEVEPVEGSDK	K	L	0.95	58	16.7	4.11	0	1	0	0	2	1599.81	567	581	TRUE
			gyrB "DNA gyrase subunit B"	llmg_1631		72574.7	1	11	11	11	0.0118	0.244	ILANEEIR	K	S	0.95	36.4	13.6	0.00436	0	1	0	0	2	957.537	473	480	TRUE
			gyrB "DNA gyrase subunit B"	llmg_1631		72574.7	1	11	11	11	0.0118	0.244	ILKENEDNLTGDDVR	K	E	0.95	45.8	16.1	4.96	0	1	0	0	2	1730.86	314	328	TRUE
			gyrB "DNA gyrase subunit B"	llmg_1631		72574.7	1	11	11	11	0.0118	0.244	ISLTDKR	R	E	0.95	28.2	14.8	0.00877	0	1	0	0	2	832.489	212	218	TRUE
			gyrB "DNA gyrase subunit B"	llmg_1631		72574.7	1	11	11	11	0.0118	0.244	LFAEALTTFMLENPQVAR	K	K	0.95	68.4	17.2	8.26	0	1	0	0	2	2067.06	364	381	TRUE
			gyrB "DNA gyrase subunit B"	llmg_1631		72574.7	1	11	11	11	0.0118	0.244	LGNSEVTGIVNK	K	L	0.95	36	16.5	0.921	0	1	0	0	2	1230.67	352	363	TRUE
			gyrB "DNA gyrase subunit B"	llmg_1631		72574.7	1	11	11	11	0.0118	0.244	LVIMTDADVDGAHIR	K	T	0.95	34.7	17.6	1.14	0	0	1	0	2	1641.83	504	518	TRUE
			gyrB "DNA gyrase subunit B"	llmg_1631		72574.7	1	11	11	11	0.0118	0.244	REFIENNAQYSTIDA	R	-	0.95	46.4	16	4.1	0	1	0	0	2	1770.83	637	651	TRUE
			gyrB "DNA gyrase subunit B"	llmg_1631		72574.7	1	11	11	11	0.0118	0.244	SGLEISNLPGK	K	L	0.95	36.6	13.4	1.89	0	1	0	0	2	1114.61	408	418	TRUE
			gyrB "DNA gyrase subunit B"	llmg_1631		72574.7	1	11	11	11	0.0118	0.244	SLFTAMGTGFGGDYDLSK	R	A	0.95	72.6	13.4	4.04	0	1	0	0	2	1882.85	481	498	TRUE
			gyrB "DNA gyrase subunit B"	llmg_1631		72574.7	1	11	11	11	0.0118	0.244	TGRPAVETVFTVLHAGGK	K	F	0.95	39.5	12.8	2.57	0	0	1	0	2	1840.01	95	112	TRUE
			gyrB "DNA gyrase subunit B"	llmg_1631		72574.7	1	11	11	11	0.0118	0.244	YMRPVVEAGYVYIAQPPIYGIK	R	V	0.95	24.1	10.8	0.824	0	0	1	0	2	2543.34	528	549	TRUE
			pnpA "polynucleotide phosphorylase/polyadenylase"	llmg_2044		83904.6	1	9	9	9	0.00963	0.18	ALIEKPEGYVEPER	R	K	0.95	30	15.7	3.01	0	1	0	0	2	1629.85	695	708	TRUE
			pnpA "polynucleotide phosphorylase/polyadenylase"	llmg_2044		83904.6	1	9	9	9	0.00963	0.18	EASSLELSVAGNINAINMVESGAK	K	E	0.95	73.7	16	6.47	0	1	0	0	2	2420.2	168	191	TRUE
			pnpA "polynucleotide phosphorylase/polyadenylase"	llmg_2044		83904.6	1	9	9	9	0.00963	0.18	ELIEFQNEIVAK	K	V	0.95	37.3	18	1.47	0	1	0	0	2	1432.77	211	222	TRUE
			pnpA "polynucleotide phosphorylase/polyadenylase"	llmg_2044		83904.6	1	9	9	9	0.00963	0.18	FMHHYNFPQYSVGETGR	R	Y	0.95	36.3	13.8	1.05	0	0	1	0	2	2085.92	380	396	TRUE
			pnpA "polynucleotide phosphorylase/polyadenylase"	llmg_2044		83904.6	1	9	9	9	0.00963	0.18	FQILDVIEATIAQPR	R	E	0.95	41.4	14.6	3.18	0	1	0	0	2	1713.95	535	549	TRUE
			pnpA "polynucleotide phosphorylase/polyadenylase"	llmg_2044		83904.6	1	9	9	9	0.00963	0.18	IDTITIPVDK	K	I	0.95	25.6	17	0.796	0	1	0	0	2	1114.64	559	568	TRUE
			pnpA "polynucleotide phosphorylase/polyadenylase"	llmg_2044		83904.6	1	9	9	9	0.00963	0.18	MATGDFFPLQVNYEEK	K	M	0.95	26.8	14.9	3.35	0	1	0	0	2	1904.87	48	63	TRUE
			pnpA "polynucleotide phosphorylase/polyadenylase"	llmg_2044		83904.6	1	9	9	9	0.00963	0.18	NEVQVINTVLSYDENASGR	R	V	0.95	93.4	17.2	8.1	0	1	0	0	2	2108.03	106	124	TRUE
			pnpA "polynucleotide phosphorylase/polyadenylase"	llmg_2044		83904.6	1	9	9	9	0.00963	0.18	TLTVETGQVAK	R	Q	0.95	23.3	15.7	1.6	0	1	0	0	2	1146.64	14	24	TRUE
			clpE "ATP-dependent Clp protease ATP-binding subunit clpE"	llmg_0528		83190.6	1	7	8	8	0.00856	0.217	FDMSEYMEK	R	H	0.95	30.8	3.01	2.92	0	1	0	0	2	1211.46	508	516	TRUE
			clpE "ATP-dependent Clp protease ATP-binding subunit clpE"	llmg_0528		83190.6	1	7	8	8	0.00856	0.217	GELQLVGATTLNEYR	R	I	0.95	63.7	15.6	4.74	0	1	0	0	2	1663.87	252	266	TRUE
			clpE "ATP-dependent Clp protease ATP-binding subunit clpE"	llmg_0528		83190.6	1	7	8	8	0.00856	0.217	GMLEEFGINITESAR	K	R	0.95	88.8	17.7	4.54	0	1	0	0	2	1682.81	105	119	TRUE
			clpE "ATP-dependent Clp protease ATP-binding subunit clpE"	llmg_0528		83190.6	1	7	8	8	0.00856	0.217	IIQENIEDSIADFYIEHPEYK	R	Q	0.95	34.7	16.9	0.301	0	0	1	0	2	2566.24	697	717	TRUE
			clpE "ATP-dependent Clp protease ATP-binding subunit clpE"	llmg_0528		83190.6	1	7	8	8	0.00856	0.217	LIGAPPGYVGYEEAGQLTER	K	V	0.95	71.4	17.3	9.8	0	1	0	0	2	2120.07	522	541	TRUE
			clpE "ATP-dependent Clp protease ATP-binding subunit clpE"	llmg_0528		83190.6	1	7	8	8	0.00856	0.217	NDVIMFIDEIHEIVGAGSAGDGNMDAGNILKPALAR	R	G	0.95	72.4	14.6	5.42	0	0	1	1	2	3755.84	216	251	TRUE
			clpE "ATP-dependent Clp protease ATP-binding subunit clpE"	llmg_0528		83190.6	1	7	8	8	0.00856	0.217	NNPVLIGEPGVGK	K	T	0.95	55.9	14.6	3.52	0	3	0	0	2	1293.72	146	158	FALSE	llmg_0986
			clpE "ATP-dependent Clp protease ATP-binding subunit clpE"	llmg_0528		83190.6	1	7	8	8	0.00856	0.217	QLVADLIDDKIVISNQTQETAETTDEEVPAE	K	-	0.95	47.3	14	-0.519	0	0	1	0	2	3414.67	718	748	TRUE
			clpE "ATP-dependent Clp protease ATP-binding subunit clpE"	llmg_0528		83190.6	1	7	8	8	0.00856	0.217	TKNNPVLIGEPGVGK	R	T	0.95	61.8	12.6	3.62	0	1	1	0	2	1522.86	144	158	FALSE	llmg_0986
			typA "GTP-binding protein TypA/BipA homolog"	llmg_2292		68236.6	1	6	6	6	0.00642	0.153	ALEQNLTPIVVVNK	K	I	0.95	34.4	10.4	0.62	0	1	0	0	2	1537.9	122	135	TRUE
			typA "GTP-binding protein TypA/BipA homolog"	llmg_2292		68236.6	1	6	6	6	0.00642	0.153	GLIGFTTEFMSMTR	R	G	0.95	49.1	13.4	2.96	0	1	0	0	2	1622.76	455	468	TRUE
			typA "GTP-binding protein TypA/BipA homolog"	llmg_2292		68236.6	1	6	6	6	0.00642	0.153	ILSLEESLEFLGDDDYLEVTPESIR	K	L	0.95	38.3	17.1	6.92	0	1	0	0	2	2882.42	570	594	TRUE
			typA "GTP-binding protein TypA/BipA homolog"	llmg_2292		68236.6	1	6	6	6	0.00642	0.153	NVAIIAHVDHGK	R	T	0.95	24.6	15.1	0.377	0	1	0	0	2	1273.7	13	24	TRUE
			typA "GTP-binding protein TypA/BipA homolog"	llmg_2292		68236.6	1	6	6	6	0.00642	0.153	TTLVDELLK	K	Q	0.95	17.5	12.3	1.44	0	1	0	0	2	1031.6	25	33	TRUE
			typA "GTP-binding protein TypA/BipA homolog"	llmg_2292		68236.6	1	6	6	6	0.00642	0.153	VQIDTPEEYQGSIIQALSER	R	K	0.95	53	16.4	7.64	0	1	0	0	2	2276.14	411	430	TRUE
			alaS "alanyl-tRNA synthetase"	llmg_1906		96292.5	1	5	5	5	0.00535	0.0837	AQLVFDVTPFYAEMGGQVADHGVIK	K	N	0.95	5.54	16.1	3.55	0	0	1	0	2	2708.34	489	513	TRUE
			alaS "alanyl-tRNA synthetase"	llmg_1906		96292.5	1	5	5	5	0.00535	0.0837	FLASLVPTVGK	K	I	0.95	27.9	6.02	0.959	0	1	0	0	2	1131.68	326	336	TRUE
			alaS "alanyl-tRNA synthetase"	llmg_1906		96292.5	1	5	5	5	0.00535	0.0837	LIDELLVNLK	K	A	0.95	26.7	12.6	0.959	0	1	0	0	2	1169.71	373	382	TRUE
			alaS "alanyl-tRNA synthetase"	llmg_1906		96292.5	1	5	5	5	0.00535	0.0837	LLVAIKDDELVDEVTGK	K	A	0.95	26	13.8	1.12	0	1	0	0	2	1857.02	472	488	TRUE
			alaS "alanyl-tRNA synthetase"	llmg_1906		96292.5	1	5	5	5	0.00535	0.0837	NIDTGMGLER	K	M	0.947	24	13.4	0.854	0	1	0	0	2	1121.53	227	236	TRUE
			fusA "elongation factor G"	llmg_2556		77955.1	0.998	2	2	2	0.00214	0.0395	LIEAIADFDEDIMEK	K	Y	0.95	40.3	16.3	2.37	0	1	0	0	2	1767.84	229	243	TRUE
			fusA "elongation factor G"	llmg_2556		77955.1	0.998	2	2	2	0.00214	0.0395	YFAGEEIPEAELK	K	A	0.95	22.8	17.9	2.92	0	1	0	0	2	1495.73	244	256	TRUE
493	0.0099	2.61	dnaK "chaperone protein dnaK"	llmg_1574		64931.6	1	44	59	87	0.0766	0.771	AKFDELTHDLVEATR	R	Q	0.95	88.6	16.3	6.82	0	2	2	0	2	1744.89	273	287	TRUE
			dnaK "chaperone protein dnaK"	llmg_1574		64931.6	1	44	59	87	0.0766	0.771	ALEGEDIDDIK	K	A	0.95	48.1	14.1	2.33	0	2	0	0	2	1217.59	545	555	TRUE
			dnaK "chaperone protein dnaK"	llmg_1574		64931.6	1	44	59	87	0.0766	0.771	ALEGEDIDDIKAK	K	S	0.95	63.1	16.1	2.66	0	1	0	0	2	1416.72	545	557	TRUE
			dnaK "chaperone protein dnaK"	llmg_1574		64931.6	1	44	59	87	0.0766	0.771	ATAESYLGEK	K	V	0.95	62.8	14.8	3.04	0	2	0	0	2	1068.52	99	108	TRUE
			dnaK "chaperone protein dnaK"	llmg_1574		64931.6	1	44	59	87	0.0766	0.771	ATAESYLGEKVEK	K	A	0.95	47.7	15.1	1.89	0	1	0	0	2	1424.73	99	111	TRUE
			dnaK "chaperone protein dnaK"	llmg_1574		64931.6	1	44	59	87	0.0766	0.771	AVITVPAYFNDAQR	K	Q	0.95	46.6	16.6	3.14	0	0	1	0	2	1564.81	112	125	TRUE
			dnaK "chaperone protein dnaK"	llmg_1574		64931.6	1	44	59	87	0.0766	0.771	DAEANADADAK	K	R	0.95	59.5	6.99	1.19	0	2	0	0	2	1090.47	488	498	TRUE
			dnaK "chaperone protein dnaK"	llmg_1574		64931.6	1	44	59	87	0.0766	0.771	DAEANADADAKR	K	K	0.95	38.9	13.8	2.08	0	1	0	0	2	1246.57	488	499	TRUE
			dnaK "chaperone protein dnaK"	llmg_1574		64931.6	1	44	59	87	0.0766	0.771	DANTFDGDFEESK	K	-	0.95	64.4	8.45	2.09	0	2	0	0	2	1474.6	595	607	TRUE
			dnaK "chaperone protein dnaK"	llmg_1574		64931.6	1	44	59	87	0.0766	0.771	DLEGKVEEAEVK	K	K	0.95	48	18.6	2.08	0	1	0	0	2	1345.69	522	533	TRUE
			dnaK "chaperone protein dnaK"	llmg_1574		64931.6	1	44	59	87	0.0766	0.771	DLGTQKEQTIVIK	K	S	0.95	34.9	10.4	2.15	0	1	0	0	2	1472.83	460	472	TRUE
			dnaK "chaperone protein dnaK"	llmg_1574		64931.6	1	44	59	87	0.0766	0.771	DLSGVTTTQISLPFITAGAAGPLHLEMALTR	K	A	0.95	54.9	12	3.51	0	1	2	0	2	3197.69	242	272	TRUE
			dnaK "chaperone protein dnaK"	llmg_1574		64931.6	1	44	59	87	0.0766	0.771	ENGIDLGQDK	K	M	0.95	23.8	13.8	1.22	0	2	0	0	2	1089.51	217	226	TRUE
			dnaK "chaperone protein dnaK"	llmg_1574		64931.6	1	44	59	87	0.0766	0.771	EYTPQEISAMILQNLK	K	A	0.95	59.4	17.2	3	0	2	1	0	2	1893.96	83	98	TRUE
			dnaK "chaperone protein dnaK"	llmg_1574		64931.6	1	44	59	87	0.0766	0.771	FDELTHDLVEATR	K	Q	0.95	64.3	15.2	3.66	0	2	1	0	2	1545.76	275	287	TRUE
			dnaK "chaperone protein dnaK"	llmg_1574		64931.6	1	44	59	87	0.0766	0.771	FQLTDIPAAPR	R	G	0.95	45.7	15.1	3.08	0	2	0	0	2	1228.67	427	437	TRUE
			dnaK "chaperone protein dnaK"	llmg_1574		64931.6	1	44	59	87	0.0766	0.771	GIPQIEVTFDIDK	R	N	0.95	50.2	15.8	2.01	0	1	0	0	2	1474.78	438	450	TRUE
			dnaK "chaperone protein dnaK"	llmg_1574		64931.6	1	44	59	87	0.0766	0.771	GIPQIEVTFDIDKNGIVSVK	R	A	0.95	74.5	10	5.07	0	1	0	0	2	2172.19	438	457	TRUE
			dnaK "chaperone protein dnaK"	llmg_1574		64931.6	1	44	59	87	0.0766	0.771	IAGLEVER	K	I	0.95	57.7	14	1.52	0	1	0	0	2	886.5	134	141	TRUE
			dnaK "chaperone protein dnaK"	llmg_1574		64931.6	1	44	59	87	0.0766	0.771	IIGIDLGTTNSAVAVLEGTESK	K	I	0.95	107	14.1	11.2	0	3	1	0	2	2188.17	4	25	TRUE
			dnaK "chaperone protein dnaK"	llmg_1574		64931.6	1	44	59	87	0.0766	0.771	IPAVVELVR	R	H	0.95	68.1	6.02	4.6	0	3	0	0	2	995.625	316	324	TRUE
			dnaK "chaperone protein dnaK"	llmg_1574		64931.6	1	44	59	87	0.0766	0.771	IVNEPTAAALAYGLDK	R	T	0.95	91.9	15.2	7.51	0	2	1	0	2	1645.88	142	157	TRUE
			dnaK "chaperone protein dnaK"	llmg_1574		64931.6	1	44	59	87	0.0766	0.771	IVNEPTAAALAYGLDKTDKDEK	R	I	0.95	0	0	9.42	0	1	0	1	2	2362.21	142	163	TRUE
			dnaK "chaperone protein dnaK"	llmg_1574		64931.6	1	44	59	87	0.0766	0.771	KENGIDLGQDK	K	M	0.95	47.4	15.1	2.17	0	2	0	0	2	1217.6	216	226	TRUE
			dnaK "chaperone protein dnaK"	llmg_1574		64931.6	1	44	59	87	0.0766	0.771	LGGDDFDQK	K	I	0.95	53.3	12.6	3.77	0	1	0	0	2	994.448	197	205	TRUE
			dnaK "chaperone protein dnaK"	llmg_1574		64931.6	1	44	59	87	0.0766	0.771	LIDRNTTIPTSK	K	S	0.95	28	14	2.33	0	1	0	0	2	1358.76	381	392	TRUE
			dnaK "chaperone protein dnaK"	llmg_1574		64931.6	1	44	59	87	0.0766	0.771	LYEQANAAQGEASEATDAQEGPK	K	D	0.95	103	13.8	14.7	0	2	2	0	2	2378.07	572	594	TRUE
			dnaK "chaperone protein dnaK"	llmg_1574		64931.6	1	44	59	87	0.0766	0.771	LYEQANAAQGEASEATDAQEGPKDANTFDGDFEESK	K	-	0.95	75.4	7.78	3.24	0	0	1	1	2	3833.65	572	607	TRUE
			dnaK "chaperone protein dnaK"	llmg_1574		64931.6	1	44	59	87	0.0766	0.771	MMKDAEANADADAK	K	R	0.95	41.6	9.54	3.82	0	1	0	0	2	1512.63	485	498	TRUE
			dnaK "chaperone protein dnaK"	llmg_1574		64931.6	1	44	59	87	0.0766	0.771	NEADALVFQTEK	R	T	0.95	82.2	15.3	3.82	0	2	0	0	2	1364.67	507	518	TRUE
			dnaK "chaperone protein dnaK"	llmg_1574		64931.6	1	44	59	87	0.0766	0.771	NGEIIVGDAAK	K	R	0.95	85.1	14.5	4.51	0	2	0	0	2	1087.56	44	54	TRUE
			dnaK "chaperone protein dnaK"	llmg_1574		64931.6	1	44	59	87	0.0766	0.771	QALSDAGLSTSDIDEVLLVGGSTR	R	I	0.95	127	15.9	5.49	0	2	0	0	2	2404.22	292	315	TRUE
			dnaK "chaperone protein dnaK"	llmg_1574		64931.6	1	44	59	87	0.0766	0.771	QAVTNPETIISIK	R	S	0.95	62.5	12.3	2.82	0	3	0	0	2	1413.8	56	68	TRUE
			dnaK "chaperone protein dnaK"	llmg_1574		64931.6	1	44	59	87	0.0766	0.771	RKEEVDTRNEADALVFQTEK	K	T	0.95	0	0	4.44	0	0	1	0	2	2378.2	499	518	TRUE
			dnaK "chaperone protein dnaK"	llmg_1574		64931.6	1	44	59	87	0.0766	0.771	RQAVTNPETIISIK	K	S	0.95	47.7	11.5	2.59	0	1	1	0	2	1569.9	55	68	TRUE
			dnaK "chaperone protein dnaK"	llmg_1574		64931.6	1	44	59	87	0.0766	0.771	SEALSEIAQNLAVK	K	L	0.95	25.9	17.1	1	0	1	0	0	2	1472.8	558	571	TRUE
			dnaK "chaperone protein dnaK"	llmg_1574		64931.6	1	44	59	87	0.0766	0.771	SNSGLSDEEIDK	K	M	0.95	61.8	13.2	4.52	0	1	0	0	2	1293.58	473	484	TRUE
			dnaK "chaperone protein dnaK"	llmg_1574		64931.6	1	44	59	87	0.0766	0.771	SNSGLSDEEIDKMMK	K	D	0.95	22.6	12.3	3.23	0	1	1	0	2	1715.75	473	487	TRUE
			dnaK "chaperone protein dnaK"	llmg_1574		64931.6	1	44	59	87	0.0766	0.771	SQVFSTAADNQPAVDIHVLQGERPMAADNK	K	T	0.95	83.8	16.2	4.15	0	0	2	1	2	3225.56	393	422	TRUE
			dnaK "chaperone protein dnaK"	llmg_1574		64931.6	1	44	59	87	0.0766	0.771	SVNPDEVVAMGAAIQGGVITGDVK	K	D	0.95	98.8	16.1	11	0	2	1	0	2	2343.19	334	357	TRUE
			dnaK "chaperone protein dnaK"	llmg_1574		64931.6	1	44	59	87	0.0766	0.771	TLKDLEGKVEEAEVK	K	K	0.95	0	0	4.62	0	2	0	0	2	1687.91	519	533	TRUE
			dnaK "chaperone protein dnaK"	llmg_1574		64931.6	1	44	59	87	0.0766	0.771	TTPSVVAFKNGEIIVGDAAK	R	R	0.95	50.5	15.6	2.92	0	1	1	0	2	2018.08	35	54	TRUE
			dnaK "chaperone protein dnaK"	llmg_1574		64931.6	1	44	59	87	0.0766	0.771	VEEAEVK	K	K	0.95	34.2	16.6	0.638	0	1	0	0	2	803.415	527	533	TRUE
			dnaK "chaperone protein dnaK"	llmg_1574		64931.6	1	44	59	87	0.0766	0.771	VSANGKEYTPQEISAMILQNLK	K	A	0.95	47.2	18.3	1.66	0	1	2	0	2	2451.24	77	98	TRUE
			dnaK "chaperone protein dnaK"	llmg_1574		64931.6	1	44	59	87	0.0766	0.771	AKFDELTHDLVEATR	R	Q	0.95	88.6	16.3	6.82	0	2	2	0	2	1744.89	273	287	TRUE
			dnaK "chaperone protein dnaK"	llmg_1574		64931.6	1	44	59	87	0.0766	0.771	ALEGEDIDDIK	K	A	0.95	48.1	14.1	2.33	0	2	0	0	2	1217.59	545	555	TRUE
			dnaK "chaperone protein dnaK"	llmg_1574		64931.6	1	44	59	87	0.0766	0.771	ALEGEDIDDIKAK	K	S	0.95	63.1	16.1	2.66	0	1	0	0	2	1416.72	545	557	TRUE
			dnaK "chaperone protein dnaK"	llmg_1574		64931.6	1	44	59	87	0.0766	0.771	ATAESYLGEK	K	V	0.95	62.8	14.8	3.04	0	2	0	0	2	1068.52	99	108	TRUE
			dnaK "chaperone protein dnaK"	llmg_1574		64931.6	1	44	59	87	0.0766	0.771	ATAESYLGEKVEK	K	A	0.95	47.7	15.1	1.89	0	1	0	0	2	1424.73	99	111	TRUE
			dnaK "chaperone protein dnaK"	llmg_1574		64931.6	1	44	59	87	0.0766	0.771	AVITVPAYFNDAQR	K	Q	0.95	46.6	16.6	3.14	0	0	1	0	2	1564.81	112	125	TRUE
			dnaK "chaperone protein dnaK"	llmg_1574		64931.6	1	44	59	87	0.0766	0.771	DAEANADADAK	K	R	0.95	59.5	6.99	1.19	0	2	0	0	2	1090.47	488	498	TRUE
			dnaK "chaperone protein dnaK"	llmg_1574		64931.6	1	44	59	87	0.0766	0.771	DAEANADADAKR	K	K	0.95	38.9	13.8	2.08	0	1	0	0	2	1246.57	488	499	TRUE
			dnaK "chaperone protein dnaK"	llmg_1574		64931.6	1	44	59	87	0.0766	0.771	DANTFDGDFEESK	K	-	0.95	64.4	8.45	2.09	0	2	0	0	2	1474.6	595	607	TRUE
			dnaK "chaperone protein dnaK"	llmg_1574		64931.6	1	44	59	87	0.0766	0.771	DLEGKVEEAEVK	K	K	0.95	48	18.6	2.08	0	1	0	0	2	1345.69	522	533	TRUE
			dnaK "chaperone protein dnaK"	llmg_1574		64931.6	1	44	59	87	0.0766	0.771	DLGTQKEQTIVIK	K	S	0.95	34.9	10.4	2.15	0	1	0	0	2	1472.83	460	472	TRUE
			dnaK "chaperone protein dnaK"	llmg_1574		64931.6	1	44	59	87	0.0766	0.771	DLSGVTTTQISLPFITAGAAGPLHLEMALTR	K	A	0.95	54.9	12	3.51	0	1	2	0	2	3197.69	242	272	TRUE
			dnaK "chaperone protein dnaK"	llmg_1574		64931.6	1	44	59	87	0.0766	0.771	ENGIDLGQDK	K	M	0.95	23.8	13.8	1.22	0	2	0	0	2	1089.51	217	226	TRUE
			dnaK "chaperone protein dnaK"	llmg_1574		64931.6	1	44	59	87	0.0766	0.771	EYTPQEISAMILQNLK	K	A	0.95	59.4	17.2	3	0	2	1	0	2	1893.96	83	98	TRUE
			dnaK "chaperone protein dnaK"	llmg_1574		64931.6	1	44	59	87	0.0766	0.771	FDELTHDLVEATR	K	Q	0.95	64.3	15.2	3.66	0	2	1	0	2	1545.76	275	287	TRUE
			dnaK "chaperone protein dnaK"	llmg_1574		64931.6	1	44	59	87	0.0766	0.771	FQLTDIPAAPR	R	G	0.95	45.7	15.1	3.08	0	2	0	0	2	1228.67	427	437	TRUE
			dnaK "chaperone protein dnaK"	llmg_1574		64931.6	1	44	59	87	0.0766	0.771	GIPQIEVTFDIDK	R	N	0.95	50.2	15.8	2.01	0	1	0	0	2	1474.78	438	450	TRUE
			dnaK "chaperone protein dnaK"	llmg_1574		64931.6	1	44	59	87	0.0766	0.771	GIPQIEVTFDIDKNGIVSVK	R	A	0.95	74.5	10	5.07	0	1	0	0	2	2172.19	438	457	TRUE
			dnaK "chaperone protein dnaK"	llmg_1574		64931.6	1	44	59	87	0.0766	0.771	IAGLEVER	K	I	0.95	57.7	14	1.52	0	1	0	0	2	886.5	134	141	TRUE
			dnaK "chaperone protein dnaK"	llmg_1574		64931.6	1	44	59	87	0.0766	0.771	IIGIDLGTTNSAVAVLEGTESK	K	I	0.95	107	14.1	11.2	0	3	1	0	2	2188.17	4	25	TRUE
			dnaK "chaperone protein dnaK"	llmg_1574		64931.6	1	44	59	87	0.0766	0.771	IPAVVELVR	R	H	0.95	68.1	6.02	4.6	0	3	0	0	2	995.625	316	324	TRUE
			dnaK "chaperone protein dnaK"	llmg_1574		64931.6	1	44	59	87	0.0766	0.771	IVNEPTAAALAYGLDK	R	T	0.95	91.9	15.2	7.51	0	2	1	0	2	1645.88	142	157	TRUE
			dnaK "chaperone protein dnaK"	llmg_1574		64931.6	1	44	59	87	0.0766	0.771	IVNEPTAAALAYGLDKTDKDEK	R	I	0.95	0	0	9.42	0	1	0	1	2	2362.21	142	163	TRUE
			dnaK "chaperone protein dnaK"	llmg_1574		64931.6	1	44	59	87	0.0766	0.771	KENGIDLGQDK	K	M	0.95	47.4	15.1	2.17	0	2	0	0	2	1217.6	216	226	TRUE
			dnaK "chaperone protein dnaK"	llmg_1574		64931.6	1	44	59	87	0.0766	0.771	LGGDDFDQK	K	I	0.95	53.3	12.6	3.77	0	1	0	0	2	994.448	197	205	TRUE
			dnaK "chaperone protein dnaK"	llmg_1574		64931.6	1	44	59	87	0.0766	0.771	LIDRNTTIPTSK	K	S	0.95	28	14	2.33	0	1	0	0	2	1358.76	381	392	TRUE
			dnaK "chaperone protein dnaK"	llmg_1574		64931.6	1	44	59	87	0.0766	0.771	LYEQANAAQGEASEATDAQEGPK	K	D	0.95	103	13.8	14.7	0	2	2	0	2	2378.07	572	594	TRUE
			dnaK "chaperone protein dnaK"	llmg_1574		64931.6	1	44	59	87	0.0766	0.771	LYEQANAAQGEASEATDAQEGPKDANTFDGDFEESK	K	-	0.95	75.4	7.78	3.24	0	0	1	1	2	3833.65	572	607	TRUE
			dnaK "chaperone protein dnaK"	llmg_1574		64931.6	1	44	59	87	0.0766	0.771	MMKDAEANADADAK	K	R	0.95	41.6	9.54	3.82	0	1	0	0	2	1512.63	485	498	TRUE
			dnaK "chaperone protein dnaK"	llmg_1574		64931.6	1	44	59	87	0.0766	0.771	NEADALVFQTEK	R	T	0.95	82.2	15.3	3.82	0	2	0	0	2	1364.67	507	518	TRUE
			dnaK "chaperone protein dnaK"	llmg_1574		64931.6	1	44	59	87	0.0766	0.771	NGEIIVGDAAK	K	R	0.95	85.1	14.5	4.51	0	2	0	0	2	1087.56	44	54	TRUE
			dnaK "chaperone protein dnaK"	llmg_1574		64931.6	1	44	59	87	0.0766	0.771	QALSDAGLSTSDIDEVLLVGGSTR	R	I	0.95	127	15.9	5.49	0	2	0	0	2	2404.22	292	315	TRUE
			dnaK "chaperone protein dnaK"	llmg_1574		64931.6	1	44	59	87	0.0766	0.771	QAVTNPETIISIK	R	S	0.95	62.5	12.3	2.82	0	3	0	0	2	1413.8	56	68	TRUE
			dnaK "chaperone protein dnaK"	llmg_1574		64931.6	1	44	59	87	0.0766	0.771	RKEEVDTRNEADALVFQTEK	K	T	0.95	0	0	4.44	0	0	1	0	2	2378.2	499	518	TRUE
			dnaK "chaperone protein dnaK"	llmg_1574		64931.6	1	44	59	87	0.0766	0.771	RQAVTNPETIISIK	K	S	0.95	47.7	11.5	2.59	0	1	1	0	2	1569.9	55	68	TRUE
			dnaK "chaperone protein dnaK"	llmg_1574		64931.6	1	44	59	87	0.0766	0.771	SEALSEIAQNLAVK	K	L	0.95	25.9	17.1	1	0	1	0	0	2	1472.8	558	571	TRUE
			dnaK "chaperone protein dnaK"	llmg_1574		64931.6	1	44	59	87	0.0766	0.771	SNSGLSDEEIDK	K	M	0.95	61.8	13.2	4.52	0	1	0	0	2	1293.58	473	484	TRUE
			dnaK "chaperone protein dnaK"	llmg_1574		64931.6	1	44	59	87	0.0766	0.771	SNSGLSDEEIDKMMK	K	D	0.95	22.6	12.3	3.23	0	1	1	0	2	1715.75	473	487	TRUE
			dnaK "chaperone protein dnaK"	llmg_1574		64931.6	1	44	59	87	0.0766	0.771	SQVFSTAADNQPAVDIHVLQGERPMAADNK	K	T	0.95	83.8	16.2	4.15	0	0	2	1	2	3225.56	393	422	TRUE
			dnaK "chaperone protein dnaK"	llmg_1574		64931.6	1	44	59	87	0.0766	0.771	SVNPDEVVAMGAAIQGGVITGDVK	K	D	0.95	98.8	16.1	11	0	2	1	0	2	2343.19	334	357	TRUE
			dnaK "chaperone protein dnaK"	llmg_1574		64931.6	1	44	59	87	0.0766	0.771	TLKDLEGKVEEAEVK	K	K	0.95	0	0	4.62	0	2	0	0	2	1687.91	519	533	TRUE
			dnaK "chaperone protein dnaK"	llmg_1574		64931.6	1	44	59	87	0.0766	0.771	TTPSVVAFKNGEIIVGDAAK	R	R	0.95	50.5	15.6	2.92	0	1	1	0	2	2018.08	35	54	TRUE
			dnaK "chaperone protein dnaK"	llmg_1574		64931.6	1	44	59	87	0.0766	0.771	VEEAEVK	K	K	0.95	34.2	16.6	0.638	0	1	0	0	2	803.415	527	533	TRUE
			dnaK "chaperone protein dnaK"	llmg_1574		64931.6	1	44	59	87	0.0766	0.771	VSANGKEYTPQEISAMILQNLK	K	A	0.95	47.2	18.3	1.66	0	1	2	0	2	2451.24	77	98	TRUE
			ptsI "phosphoenolpyruvate-protein phosphotransferase"	llmg_0127		62560.3	1	38	55	125	0.11	0.781	AADIKDVTK	R	R	0.95	70.2	17.2	1.22	0	1	0	0	2	960.537	129	137	TRUE
			ptsI "phosphoenolpyruvate-protein phosphotransferase"	llmg_0127		62560.3	1	38	55	125	0.11	0.781	AFVTNIGGR	K	T	0.95	65.4	13.4	1.55	0	4	0	0	2	934.511	180	188	TRUE
			ptsI "phosphoenolpyruvate-protein phosphotransferase"	llmg_0127		62560.3	1	38	55	125	0.11	0.781	AGDAYAAQK	K	A	0.95	51.2	17.5	1.92	0	2	0	0	2	894.432	244	252	TRUE
			ptsI "phosphoenolpyruvate-protein phosphotransferase"	llmg_0127		62560.3	1	38	55	125	0.11	0.781	ASVHGQLR	R	I	0.95	48.7	10.4	1.96	0	2	0	0	2	867.48	384	391	TRUE
			ptsI "phosphoenolpyruvate-protein phosphotransferase"	llmg_0127		62560.3	1	38	55	125	0.11	0.781	AVLEGMNGKPVVVR	K	T	0.95	59.2	11.5	3.41	0	3	3	0	2	1469.82	321	334	TRUE
			ptsI "phosphoenolpyruvate-protein phosphotransferase"	llmg_0127		62560.3	1	38	55	125	0.11	0.781	AVTTLGEEAASVFDAHMMVLADPDMTAQIK	K	A	0.95	75.8	15.9	5.59	0	1	5	1	2	3210.5	62	91	TRUE
			ptsI "phosphoenolpyruvate-protein phosphotransferase"	llmg_0127		62560.3	1	38	55	125	0.11	0.781	AYLLVQPDLSFETK	K	T	0.95	79.6	15.8	6.14	0	3	0	0	2	1623.86	19	32	TRUE
			ptsI "phosphoenolpyruvate-protein phosphotransferase"	llmg_0127		62560.3	1	38	55	125	0.11	0.781	DAETVTADGR	K	H	0.95	52.4	12.6	2.14	0	1	0	0	2	1034.48	260	269	TRUE
			ptsI "phosphoenolpyruvate-protein phosphotransferase"	llmg_0127		62560.3	1	38	55	125	0.11	0.781	DKAVTTLGEEAASVFDAHMMVLADPDMTAQIK	K	A	0.95	54	15.8	12.8	0	0	1	1	2	3453.62	60	91	TRUE
			ptsI "phosphoenolpyruvate-protein phosphotransferase"	llmg_0127		62560.3	1	38	55	125	0.11	0.781	DVEGVNDNGAEAIGLYR	K	T	0.95	80.2	16.3	9.3	0	3	1	0	2	1792.84	282	298	TRUE
			ptsI "phosphoenolpyruvate-protein phosphotransferase"	llmg_0127		62560.3	1	38	55	125	0.11	0.781	EVDFFSIGTNDLIQYTMAADR	K	M	0.95	103	16.1	7.54	0	4	1	0	2	2422.12	449	469	TRUE
			ptsI "phosphoenolpyruvate-protein phosphotransferase"	llmg_0127		62560.3	1	38	55	125	0.11	0.781	EVTDMFIGIFEGMTDNAYMQER	K	A	0.95	63.2	0	12.4	0	6	4	0	2	2645.12	107	128	TRUE
			ptsI "phosphoenolpyruvate-protein phosphotransferase"	llmg_0127		62560.3	1	38	55	125	0.11	0.781	GIAASSGVAVAK	K	A	0.95	82.9	15.4	3.89	0	2	0	0	2	1030.59	7	18	TRUE
			ptsI "phosphoenolpyruvate-protein phosphotransferase"	llmg_0127		62560.3	1	38	55	125	0.11	0.781	HYELAANIGTPK	R	D	0.95	67.9	14.6	5.82	0	5	0	0	2	1313.69	270	281	TRUE
			ptsI "phosphoenolpyruvate-protein phosphotransferase"	llmg_0127		62560.3	1	38	55	125	0.11	0.781	IMFPMVALVTEFR	R	A	0.95	83.3	15.3	5.64	0	6	3	0	2	1569.82	392	404	TRUE
			ptsI "phosphoenolpyruvate-protein phosphotransferase"	llmg_0127		62560.3	1	38	55	125	0.11	0.781	ISLSTAGDGMFR	R	T	0.95	59.5	14.9	6.07	0	4	0	0	2	1270.61	364	375	TRUE
			ptsI "phosphoenolpyruvate-protein phosphotransferase"	llmg_0127		62560.3	1	38	55	125	0.11	0.781	KIYDEEK	K	S	0.95	36.5	15.1	0.131	0	2	0	0	2	924.468	408	414	TRUE
			ptsI "phosphoenolpyruvate-protein phosphotransferase"	llmg_0127		62560.3	1	38	55	125	0.11	0.781	KVNAESALK	K	E	0.95	43	16.2	0.921	0	1	0	0	2	959.553	98	106	TRUE
			ptsI "phosphoenolpyruvate-protein phosphotransferase"	llmg_0127		62560.3	1	38	55	125	0.11	0.781	KVNAESALKEVTDMFIGIFEGMTDNAYMQER	K	A	0.95	0	0	9.3	0	0	1	0	2	3585.66	98	128	TRUE
			ptsI "phosphoenolpyruvate-protein phosphotransferase"	llmg_0127		62560.3	1	38	55	125	0.11	0.781	LDAALATSQSELQLIK	R	D	0.95	94.5	13.8	6.3	0	3	0	0	2	1700.94	44	59	TRUE
			ptsI "phosphoenolpyruvate-protein phosphotransferase"	llmg_0127		62560.3	1	38	55	125	0.11	0.781	LDAALATSQSELQLIKDK	R	A	0.95	64.9	14.1	4.89	0	2	1	0	2	1944.07	44	61	TRUE
			ptsI "phosphoenolpyruvate-protein phosphotransferase"	llmg_0127		62560.3	1	38	55	125	0.11	0.781	LIAEGVPVAEGIEVGIMIEIPAAAMLADQFAK	K	E	0.95	89.6	12.3	9.59	0	1	2	0	2	3298.73	417	448	TRUE
			ptsI "phosphoenolpyruvate-protein phosphotransferase"	llmg_0127		62560.3	1	38	55	125	0.11	0.781	LINNVIK	R	A	0.95	43	10	2.96	0	2	0	0	2	813.52	488	494	TRUE
			ptsI "phosphoenolpyruvate-protein phosphotransferase"	llmg_0127		62560.3	1	38	55	125	0.11	0.781	LPSPALIDEEVIIVAEDLTPSDTAQLDK	K	K	0.95	80.5	15.4	5.8	0	2	2	0	2	2992.56	148	175	TRUE
			ptsI "phosphoenolpyruvate-protein phosphotransferase"	llmg_0127		62560.3	1	38	55	125	0.11	0.781	LPSPALIDEEVIIVAEDLTPSDTAQLDKK	K	F	0.95	111	11.8	7.96	0	1	5	2	2	3120.66	148	176	TRUE
			ptsI "phosphoenolpyruvate-protein phosphotransferase"	llmg_0127		62560.3	1	38	55	125	0.11	0.781	MNEQVSYLYQPYNPSILR	R	L	0.95	96.8	15.2	5.17	0	3	0	0	2	2231.08	470	487	TRUE
			ptsI "phosphoenolpyruvate-protein phosphotransferase"	llmg_0127		62560.3	1	38	55	125	0.11	0.781	RVLAHLLGVK	K	L	0.95	39.2	3.01	2.37	0	2	0	0	2	1105.72	138	147	TRUE
			ptsI "phosphoenolpyruvate-protein phosphotransferase"	llmg_0127		62560.3	1	38	55	125	0.11	0.781	SKLIAEGVPVAEGIEVGIMIEIPAAAMLADQFAK	K	E	0.95	56.5	11.5	9.38	0	0	1	0	2	3513.86	415	448	TRUE
			ptsI "phosphoenolpyruvate-protein phosphotransferase"	llmg_0127		62560.3	1	38	55	125	0.11	0.781	TEFLYMDAQDFPTEDDQYEAYK	R	A	0.95	71.2	6.02	6	0	3	3	0	2	2735.14	299	320	TRUE
			ptsI "phosphoenolpyruvate-protein phosphotransferase"	llmg_0127		62560.3	1	38	55	125	0.11	0.781	TIADTANEEAR	K	L	0.95	64.1	13.8	2.89	0	3	0	0	2	1190.57	33	43	TRUE
			ptsI "phosphoenolpyruvate-protein phosphotransferase"	llmg_0127		62560.3	1	38	55	125	0.11	0.781	TIADTANEEARLDAALATSQSELQLIK	K	D	0.95	42	15.9	1.59	0	0	1	0	2	2872.49	33	59	TRUE
			ptsI "phosphoenolpyruvate-protein phosphotransferase"	llmg_0127		62560.3	1	38	55	125	0.11	0.781	TIADTANEEARLDAALATSQSELQLIKDK	K	A	0.95	0	0	4.35	0	0	1	0	2	3115.61	33	61	TRUE
			ptsI "phosphoenolpyruvate-protein phosphotransferase"	llmg_0127		62560.3	1	38	55	125	0.11	0.781	TLEIPAVLGTNNITELVSEGQLLAVSGLTGEVILDPSTEQQSEFHK	R	A	0.95	101	9.54	5.23	0	0	2	2	2	4877.53	198	243	TRUE
			ptsI "phosphoenolpyruvate-protein phosphotransferase"	llmg_0127		62560.3	1	38	55	125	0.11	0.781	TLPYFDLPK	K	E	0.95	32.3	17.6	0.921	0	1	0	0	2	1093.59	343	351	TRUE
			ptsI "phosphoenolpyruvate-protein phosphotransferase"	llmg_0127		62560.3	1	38	55	125	0.11	0.781	TMDIGGDKTLPYFDLPK	R	E	0.95	39.9	17.5	3.92	0	1	1	0	2	1926.95	335	351	TRUE
			ptsI "phosphoenolpyruvate-protein phosphotransferase"	llmg_0127		62560.3	1	38	55	125	0.11	0.781	TSHSAIMAR	R	T	0.95	27.2	15.4	1	0	2	0	0	2	973.489	189	197	TRUE
			ptsI "phosphoenolpyruvate-protein phosphotransferase"	llmg_0127		62560.3	1	38	55	125	0.11	0.781	VLAHLLGVK	R	L	0.95	49	0	5.44	0	2	0	0	2	949.62	139	147	TRUE
			ptsI "phosphoenolpyruvate-protein phosphotransferase"	llmg_0127		62560.3	1	38	55	125	0.11	0.781	VNAESALKEVTDMFIGIFEGMTDNAYMQER	K	A	0.95	65.5	14	10.9	0	0	2	1	2	3457.56	99	128	TRUE
			ptsI "phosphoenolpyruvate-protein phosphotransferase"	llmg_0127		62560.3	1	38	55	125	0.11	0.781	AADIKDVTK	R	R	0.95	70.2	17.2	1.22	0	1	0	0	2	960.537	129	137	TRUE
			ptsI "phosphoenolpyruvate-protein phosphotransferase"	llmg_0127		62560.3	1	38	55	125	0.11	0.781	AFVTNIGGR	K	T	0.95	65.4	13.4	1.55	0	4	0	0	2	934.511	180	188	TRUE
			ptsI "phosphoenolpyruvate-protein phosphotransferase"	llmg_0127		62560.3	1	38	55	125	0.11	0.781	AGDAYAAQK	K	A	0.95	51.2	17.5	1.92	0	2	0	0	2	894.432	244	252	TRUE
			ptsI "phosphoenolpyruvate-protein phosphotransferase"	llmg_0127		62560.3	1	38	55	125	0.11	0.781	ASVHGQLR	R	I	0.95	48.7	10.4	1.96	0	2	0	0	2	867.48	384	391	TRUE
			ptsI "phosphoenolpyruvate-protein phosphotransferase"	llmg_0127		62560.3	1	38	55	125	0.11	0.781	AVLEGMNGKPVVVR	K	T	0.95	59.2	11.5	3.41	0	3	3	0	2	1469.82	321	334	TRUE
			ptsI "phosphoenolpyruvate-protein phosphotransferase"	llmg_0127		62560.3	1	38	55	125	0.11	0.781	AVTTLGEEAASVFDAHMMVLADPDMTAQIK	K	A	0.95	75.8	15.9	5.59	0	1	5	1	2	3210.5	62	91	TRUE
			ptsI "phosphoenolpyruvate-protein phosphotransferase"	llmg_0127		62560.3	1	38	55	125	0.11	0.781	AYLLVQPDLSFETK	K	T	0.95	79.6	15.8	6.14	0	3	0	0	2	1623.86	19	32	TRUE
			ptsI "phosphoenolpyruvate-protein phosphotransferase"	llmg_0127		62560.3	1	38	55	125	0.11	0.781	DAETVTADGR	K	H	0.95	52.4	12.6	2.14	0	1	0	0	2	1034.48	260	269	TRUE
			ptsI "phosphoenolpyruvate-protein phosphotransferase"	llmg_0127		62560.3	1	38	55	125	0.11	0.781	DKAVTTLGEEAASVFDAHMMVLADPDMTAQIK	K	A	0.95	54	15.8	12.8	0	0	1	1	2	3453.62	60	91	TRUE
			ptsI "phosphoenolpyruvate-protein phosphotransferase"	llmg_0127		62560.3	1	38	55	125	0.11	0.781	DVEGVNDNGAEAIGLYR	K	T	0.95	80.2	16.3	9.3	0	3	1	0	2	1792.84	282	298	TRUE
			ptsI "phosphoenolpyruvate-protein phosphotransferase"	llmg_0127		62560.3	1	38	55	125	0.11	0.781	EVDFFSIGTNDLIQYTMAADR	K	M	0.95	103	16.1	7.54	0	4	1	0	2	2422.12	449	469	TRUE
			ptsI "phosphoenolpyruvate-protein phosphotransferase"	llmg_0127		62560.3	1	38	55	125	0.11	0.781	EVTDMFIGIFEGMTDNAYMQER	K	A	0.95	63.2	0	12.4	0	6	4	0	2	2645.12	107	128	TRUE
			ptsI "phosphoenolpyruvate-protein phosphotransferase"	llmg_0127		62560.3	1	38	55	125	0.11	0.781	GIAASSGVAVAK	K	A	0.95	82.9	15.4	3.89	0	2	0	0	2	1030.59	7	18	TRUE
			ptsI "phosphoenolpyruvate-protein phosphotransferase"	llmg_0127		62560.3	1	38	55	125	0.11	0.781	HYELAANIGTPK	R	D	0.95	67.9	14.6	5.82	0	5	0	0	2	1313.69	270	281	TRUE
			ptsI "phosphoenolpyruvate-protein phosphotransferase"	llmg_0127		62560.3	1	38	55	125	0.11	0.781	IMFPMVALVTEFR	R	A	0.95	83.3	15.3	5.64	0	6	3	0	2	1569.82	392	404	TRUE
			ptsI "phosphoenolpyruvate-protein phosphotransferase"	llmg_0127		62560.3	1	38	55	125	0.11	0.781	ISLSTAGDGMFR	R	T	0.95	59.5	14.9	6.07	0	4	0	0	2	1270.61	364	375	TRUE
			ptsI "phosphoenolpyruvate-protein phosphotransferase"	llmg_0127		62560.3	1	38	55	125	0.11	0.781	KIYDEEK	K	S	0.95	36.5	15.1	0.131	0	2	0	0	2	924.468	408	414	TRUE
			ptsI "phosphoenolpyruvate-protein phosphotransferase"	llmg_0127		62560.3	1	38	55	125	0.11	0.781	KVNAESALK	K	E	0.95	43	16.2	0.921	0	1	0	0	2	959.553	98	106	TRUE
			ptsI "phosphoenolpyruvate-protein phosphotransferase"	llmg_0127		62560.3	1	38	55	125	0.11	0.781	KVNAESALKEVTDMFIGIFEGMTDNAYMQER	K	A	0.95	0	0	9.3	0	0	1	0	2	3585.66	98	128	TRUE
			ptsI "phosphoenolpyruvate-protein phosphotransferase"	llmg_0127		62560.3	1	38	55	125	0.11	0.781	LDAALATSQSELQLIK	R	D	0.95	94.5	13.8	6.3	0	3	0	0	2	1700.94	44	59	TRUE
			ptsI "phosphoenolpyruvate-protein phosphotransferase"	llmg_0127		62560.3	1	38	55	125	0.11	0.781	LDAALATSQSELQLIKDK	R	A	0.95	64.9	14.1	4.89	0	2	1	0	2	1944.07	44	61	TRUE
			ptsI "phosphoenolpyruvate-protein phosphotransferase"	llmg_0127		62560.3	1	38	55	125	0.11	0.781	LIAEGVPVAEGIEVGIMIEIPAAAMLADQFAK	K	E	0.95	89.6	12.3	9.59	0	1	2	0	2	3298.73	417	448	TRUE
			ptsI "phosphoenolpyruvate-protein phosphotransferase"	llmg_0127		62560.3	1	38	55	125	0.11	0.781	LINNVIK	R	A	0.95	43	10	2.96	0	2	0	0	2	813.52	488	494	TRUE
			ptsI "phosphoenolpyruvate-protein phosphotransferase"	llmg_0127		62560.3	1	38	55	125	0.11	0.781	LPSPALIDEEVIIVAEDLTPSDTAQLDK	K	K	0.95	80.5	15.4	5.8	0	2	2	0	2	2992.56	148	175	TRUE
			ptsI "phosphoenolpyruvate-protein phosphotransferase"	llmg_0127		62560.3	1	38	55	125	0.11	0.781	LPSPALIDEEVIIVAEDLTPSDTAQLDKK	K	F	0.95	111	11.8	7.96	0	1	5	2	2	3120.66	148	176	TRUE
			ptsI "phosphoenolpyruvate-protein phosphotransferase"	llmg_0127		62560.3	1	38	55	125	0.11	0.781	MNEQVSYLYQPYNPSILR	R	L	0.95	96.8	15.2	5.17	0	3	0	0	2	2231.08	470	487	TRUE
			ptsI "phosphoenolpyruvate-protein phosphotransferase"	llmg_0127		62560.3	1	38	55	125	0.11	0.781	RVLAHLLGVK	K	L	0.95	39.2	3.01	2.37	0	2	0	0	2	1105.72	138	147	TRUE
			ptsI "phosphoenolpyruvate-protein phosphotransferase"	llmg_0127		62560.3	1	38	55	125	0.11	0.781	SKLIAEGVPVAEGIEVGIMIEIPAAAMLADQFAK	K	E	0.95	56.5	11.5	9.38	0	0	1	0	2	3513.86	415	448	TRUE
			ptsI "phosphoenolpyruvate-protein phosphotransferase"	llmg_0127		62560.3	1	38	55	125	0.11	0.781	TEFLYMDAQDFPTEDDQYEAYK	R	A	0.95	71.2	6.02	6	0	3	3	0	2	2735.14	299	320	TRUE
			ptsI "phosphoenolpyruvate-protein phosphotransferase"	llmg_0127		62560.3	1	38	55	125	0.11	0.781	TIADTANEEAR	K	L	0.95	64.1	13.8	2.89	0	3	0	0	2	1190.57	33	43	TRUE
			ptsI "phosphoenolpyruvate-protein phosphotransferase"	llmg_0127		62560.3	1	38	55	125	0.11	0.781	TIADTANEEARLDAALATSQSELQLIK	K	D	0.95	42	15.9	1.59	0	0	1	0	2	2872.49	33	59	TRUE
			ptsI "phosphoenolpyruvate-protein phosphotransferase"	llmg_0127		62560.3	1	38	55	125	0.11	0.781	TIADTANEEARLDAALATSQSELQLIKDK	K	A	0.95	0	0	4.35	0	0	1	0	2	3115.61	33	61	TRUE
			ptsI "phosphoenolpyruvate-protein phosphotransferase"	llmg_0127		62560.3	1	38	55	125	0.11	0.781	TLEIPAVLGTNNITELVSEGQLLAVSGLTGEVILDPSTEQQSEFHK	R	A	0.95	101	9.54	5.23	0	0	2	2	2	4877.53	198	243	TRUE
			ptsI "phosphoenolpyruvate-protein phosphotransferase"	llmg_0127		62560.3	1	38	55	125	0.11	0.781	TLPYFDLPK	K	E	0.95	32.3	17.6	0.921	0	1	0	0	2	1093.59	343	351	TRUE
			ptsI "phosphoenolpyruvate-protein phosphotransferase"	llmg_0127		62560.3	1	38	55	125	0.11	0.781	TMDIGGDKTLPYFDLPK	R	E	0.95	39.9	17.5	3.92	0	1	1	0	2	1926.95	335	351	TRUE
			ptsI "phosphoenolpyruvate-protein phosphotransferase"	llmg_0127		62560.3	1	38	55	125	0.11	0.781	TSHSAIMAR	R	T	0.95	27.2	15.4	1	0	2	0	0	2	973.489	189	197	TRUE
			ptsI "phosphoenolpyruvate-protein phosphotransferase"	llmg_0127		62560.3	1	38	55	125	0.11	0.781	VLAHLLGVK	R	L	0.95	49	0	5.44	0	2	0	0	2	949.62	139	147	TRUE
			ptsI "phosphoenolpyruvate-protein phosphotransferase"	llmg_0127		62560.3	1	38	55	125	0.11	0.781	VNAESALKEVTDMFIGIFEGMTDNAYMQER	K	A	0.95	65.5	14	10.9	0	0	2	1	2	3457.56	99	128	TRUE
			fusA "elongation factor G"	llmg_2556		77955.1	1	23	30	45	0.0396	0.425	ATINVDFYPMLAGSAFK	K	N	0.95	42.2	15.4	4.32	0	1	0	0	2	1860.92	262	278	TRUE
			fusA "elongation factor G"	llmg_2556		77955.1	1	23	30	45	0.0396	0.425	EFKVEANVGAPQVAYR	R	E	0.95	74.6	17.2	3.09	0	2	0	0	2	1777.92	482	497	TRUE
			fusA "elongation factor G"	llmg_2556		77955.1	1	23	30	45	0.0396	0.425	EIQTVYAGDIAAAVGLK	K	N	0.95	65.7	15.3	7.82	0	2	0	0	2	1718.93	379	395	TRUE
			fusA "elongation factor G"	llmg_2556		77955.1	1	23	30	45	0.0396	0.425	EKLIEAIADFDEDIMEK	R	Y	0.95	55.5	15.8	4.89	0	0	1	0	2	2024.97	227	243	TRUE
			fusA "elongation factor G"	llmg_2556		77955.1	1	23	30	45	0.0396	0.425	GLVETMANGVLAGYPMVDIK	K	A	0.95	86.6	17	8.46	0	2	1	0	2	2111.04	558	577	TRUE
			fusA "elongation factor G"	llmg_2556		77955.1	1	23	30	45	0.0396	0.425	IILESIEVPEPVIQLMVEPK	K	T	0.95	44.6	9.54	4.14	0	1	0	0	2	2292.28	410	429	TRUE
			fusA "elongation factor G"	llmg_2556		77955.1	1	23	30	45	0.0396	0.425	ILQMHANTR	R	K	0.95	48.5	12.8	1.62	0	2	0	0	2	1099.57	369	377	TRUE
			fusA "elongation factor G"	llmg_2556		77955.1	1	23	30	45	0.0396	0.425	IMTDPFVGR	K	L	0.95	31.4	15.7	1.28	0	2	0	0	2	1051.52	330	338	TRUE
			fusA "elongation factor G"	llmg_2556		77955.1	1	23	30	45	0.0396	0.425	KATINVDFYPMLAGSAFK	R	N	0.95	35.2	16.6	1.17	0	1	2	0	2	1989.02	261	278	TRUE
			fusA "elongation factor G"	llmg_2556		77955.1	1	23	30	45	0.0396	0.425	KEIQTVYAGDIAAAVGLK	R	N	0.95	77.7	11.5	6.7	0	1	1	0	2	1847.03	378	395	TRUE
			fusA "elongation factor G"	llmg_2556		77955.1	1	23	30	45	0.0396	0.425	LAEEDPTFR	K	V	0.95	56.4	14.5	2.8	0	1	0	0	2	1077.52	444	452	TRUE
			fusA "elongation factor G"	llmg_2556		77955.1	1	23	30	45	0.0396	0.425	LGANAHPIQIPIGAEDDFIGIIDLVTMK	R	S	0.95	83.7	13.4	6.92	0	0	2	1	2	2977.57	155	182	TRUE
			fusA "elongation factor G"	llmg_2556		77955.1	1	23	30	45	0.0396	0.425	LIEAIADFDEDIMEK	K	Y	0.95	67.9	16	6.01	0	1	1	0	2	1767.84	229	243	TRUE
			fusA "elongation factor G"	llmg_2556		77955.1	1	23	30	45	0.0396	0.425	LYDGSYHDVDSSETAFK	K	V	0.95	53.3	10	6.37	0	1	1	0	2	1933.85	580	596	TRUE
			fusA "elongation factor G"	llmg_2556		77955.1	1	23	30	45	0.0396	0.425	NIGIMAHVDAGK	R	T	0.95	52.8	15.1	3	0	2	0	0	2	1241.63	12	23	TRUE
			fusA "elongation factor G"	llmg_2556		77955.1	1	23	30	45	0.0396	0.425	NTTTGDSLTDEK	K	A	0.95	42.6	14.3	4.17	0	3	0	0	2	1281.58	396	407	TRUE
			fusA "elongation factor G"	llmg_2556		77955.1	1	23	30	45	0.0396	0.425	QATEYGVPR	R	I	0.95	41.8	16.8	1.68	0	1	0	0	2	1020.51	122	130	TRUE
			fusA "elongation factor G"	llmg_2556		77955.1	1	23	30	45	0.0396	0.425	SEIYTNDLGTDIK	K	E	0.95	50.5	15.6	5.64	0	1	0	0	2	1468.72	183	195	TRUE
			fusA "elongation factor G"	llmg_2556		77955.1	1	23	30	45	0.0396	0.425	VEANVGAPQVAYR	K	E	0.95	41.6	16	4.85	0	2	0	0	2	1373.72	485	497	TRUE
			fusA "elongation factor G"	llmg_2556		77955.1	1	23	30	45	0.0396	0.425	VETNPETGETVISGMGELHLDVLVDR	R	M	0.95	55.8	17.4	2.4	0	0	2	0	2	2826.38	453	478	TRUE
			fusA "elongation factor G"	llmg_2556		77955.1	1	23	30	45	0.0396	0.425	VNIIDTPGHVDFTIEVQR	R	S	0.95	108	14.3	6.92	0	1	2	0	2	2053.07	77	94	TRUE
			fusA "elongation factor G"	llmg_2556		77955.1	1	23	30	45	0.0396	0.425	VYSGTLDAGSYVLNTSK	R	G	0.95	86.1	15.3	9.85	0	2	0	0	2	1774.89	344	360	TRUE
			fusA "elongation factor G"	llmg_2556		77955.1	1	23	30	45	0.0396	0.425	YFAGEEIPEAELK	K	A	0.95	60.5	18.1	5	0	2	0	0	2	1495.73	244	256	TRUE
			fusA "elongation factor G"	llmg_2556		77955.1	1	23	30	45	0.0396	0.425	ATINVDFYPMLAGSAFK	K	N	0.95	42.2	15.4	4.32	0	1	0	0	2	1860.92	262	278	TRUE
			fusA "elongation factor G"	llmg_2556		77955.1	1	23	30	45	0.0396	0.425	EFKVEANVGAPQVAYR	R	E	0.95	74.6	17.2	3.09	0	2	0	0	2	1777.92	482	497	TRUE
			fusA "elongation factor G"	llmg_2556		77955.1	1	23	30	45	0.0396	0.425	EIQTVYAGDIAAAVGLK	K	N	0.95	65.7	15.3	7.82	0	2	0	0	2	1718.93	379	395	TRUE
			fusA "elongation factor G"	llmg_2556		77955.1	1	23	30	45	0.0396	0.425	EKLIEAIADFDEDIMEK	R	Y	0.95	55.5	15.8	4.89	0	0	1	0	2	2024.97	227	243	TRUE
			fusA "elongation factor G"	llmg_2556		77955.1	1	23	30	45	0.0396	0.425	GLVETMANGVLAGYPMVDIK	K	A	0.95	86.6	17	8.46	0	2	1	0	2	2111.04	558	577	TRUE
			fusA "elongation factor G"	llmg_2556		77955.1	1	23	30	45	0.0396	0.425	IILESIEVPEPVIQLMVEPK	K	T	0.95	44.6	9.54	4.14	0	1	0	0	2	2292.28	410	429	TRUE
			fusA "elongation factor G"	llmg_2556		77955.1	1	23	30	45	0.0396	0.425	ILQMHANTR	R	K	0.95	48.5	12.8	1.62	0	2	0	0	2	1099.57	369	377	TRUE
			fusA "elongation factor G"	llmg_2556		77955.1	1	23	30	45	0.0396	0.425	IMTDPFVGR	K	L	0.95	31.4	15.7	1.28	0	2	0	0	2	1051.52	330	338	TRUE
			fusA "elongation factor G"	llmg_2556		77955.1	1	23	30	45	0.0396	0.425	KATINVDFYPMLAGSAFK	R	N	0.95	35.2	16.6	1.17	0	1	2	0	2	1989.02	261	278	TRUE
			fusA "elongation factor G"	llmg_2556		77955.1	1	23	30	45	0.0396	0.425	KEIQTVYAGDIAAAVGLK	R	N	0.95	77.7	11.5	6.7	0	1	1	0	2	1847.03	378	395	TRUE
			fusA "elongation factor G"	llmg_2556		77955.1	1	23	30	45	0.0396	0.425	LAEEDPTFR	K	V	0.95	56.4	14.5	2.8	0	1	0	0	2	1077.52	444	452	TRUE
			fusA "elongation factor G"	llmg_2556		77955.1	1	23	30	45	0.0396	0.425	LGANAHPIQIPIGAEDDFIGIIDLVTMK	R	S	0.95	83.7	13.4	6.92	0	0	2	1	2	2977.57	155	182	TRUE
			fusA "elongation factor G"	llmg_2556		77955.1	1	23	30	45	0.0396	0.425	LIEAIADFDEDIMEK	K	Y	0.95	67.9	16	6.01	0	1	1	0	2	1767.84	229	243	TRUE
			fusA "elongation factor G"	llmg_2556		77955.1	1	23	30	45	0.0396	0.425	LYDGSYHDVDSSETAFK	K	V	0.95	53.3	10	6.37	0	1	1	0	2	1933.85	580	596	TRUE
			fusA "elongation factor G"	llmg_2556		77955.1	1	23	30	45	0.0396	0.425	NIGIMAHVDAGK	R	T	0.95	52.8	15.1	3	0	2	0	0	2	1241.63	12	23	TRUE
			fusA "elongation factor G"	llmg_2556		77955.1	1	23	30	45	0.0396	0.425	NTTTGDSLTDEK	K	A	0.95	42.6	14.3	4.17	0	3	0	0	2	1281.58	396	407	TRUE
			fusA "elongation factor G"	llmg_2556		77955.1	1	23	30	45	0.0396	0.425	QATEYGVPR	R	I	0.95	41.8	16.8	1.68	0	1	0	0	2	1020.51	122	130	TRUE
			fusA "elongation factor G"	llmg_2556		77955.1	1	23	30	45	0.0396	0.425	SEIYTNDLGTDIK	K	E	0.95	50.5	15.6	5.64	0	1	0	0	2	1468.72	183	195	TRUE
			fusA "elongation factor G"	llmg_2556		77955.1	1	23	30	45	0.0396	0.425	VEANVGAPQVAYR	K	E	0.95	41.6	16	4.85	0	2	0	0	2	1373.72	485	497	TRUE
			fusA "elongation factor G"	llmg_2556		77955.1	1	23	30	45	0.0396	0.425	VETNPETGETVISGMGELHLDVLVDR	R	M	0.95	55.8	17.4	2.4	0	0	2	0	2	2826.38	453	478	TRUE
			fusA "elongation factor G"	llmg_2556		77955.1	1	23	30	45	0.0396	0.425	VNIIDTPGHVDFTIEVQR	R	S	0.95	108	14.3	6.92	0	1	2	0	2	2053.07	77	94	TRUE
			fusA "elongation factor G"	llmg_2556		77955.1	1	23	30	45	0.0396	0.425	VYSGTLDAGSYVLNTSK	R	G	0.95	86.1	15.3	9.85	0	2	0	0	2	1774.89	344	360	TRUE
			fusA "elongation factor G"	llmg_2556		77955.1	1	23	30	45	0.0396	0.425	YFAGEEIPEAELK	K	A	0.95	60.5	18.1	5	0	2	0	0	2	1495.73	244	256	TRUE
			rheA "ATP-dependent RNA helicase"	llmg_0369		61602	1	10	10	10	0.0088	0.269	AGAHIVVGTPGR	K	L	0.95	23.9	14.5	3.32	0	1	0	0	2	1134.64	118	129	TRUE
			rheA "ATP-dependent RNA helicase"	llmg_0369		61602	1	10	10	10	0.0088	0.269	DVLGQAQTGTGK	R	T	0.95	30.1	18.3	2.77	0	1	0	0	2	1174.61	40	51	TRUE
			rheA "ATP-dependent RNA helicase"	llmg_0369		61602	1	10	10	10	0.0088	0.269	FSELGLSEGIVK	K	T	0.95	60.9	15.8	2.19	0	1	0	0	2	1278.69	3	14	TRUE
			rheA "ATP-dependent RNA helicase"	llmg_0369		61602	1	10	10	10	0.0088	0.269	GLDVSGVTHVYNYDITQDQESYVHR	R	I	0.95	40.4	13.8	6.39	0	0	1	0	2	2895.36	302	326	TRUE
			rheA "ATP-dependent RNA helicase"	llmg_0369		61602	1	10	10	10	0.0088	0.269	INAENPAIQALVIAPTR	K	E	0.95	36	9.54	4.24	0	1	0	0	2	1791.01	63	79	TRUE
			rheA "ATP-dependent RNA helicase"	llmg_0369		61602	1	10	10	10	0.0088	0.269	LLDVERPELAIVFGR	R	T	0.95	36.8	12	2.35	0	0	1	0	2	1726.99	233	247	TRUE
			rheA "ATP-dependent RNA helicase"	llmg_0369		61602	1	10	10	10	0.0088	0.269	SVTFVSYNEMGYLR	R	A	0.95	45.3	14.6	5.89	0	1	0	0	2	1681.79	339	352	TRUE
			rheA "ATP-dependent RNA helicase"	llmg_0369		61602	1	10	10	10	0.0088	0.269	TAAFGLPTIEK	K	I	0.95	36.3	16.1	1.06	0	1	0	0	2	1147.64	52	62	TRUE
			rheA "ATP-dependent RNA helicase"	llmg_0369		61602	1	10	10	10	0.0088	0.269	TLTEIGYEQPTPIQEETIK	K	L	0.95	41.6	17.7	4.14	0	1	0	0	2	2190.12	15	33	TRUE
			rheA "ATP-dependent RNA helicase"	llmg_0369		61602	1	10	10	10	0.0088	0.269	VKDPDNQEEVK	R	I	0.95	27.7	14.3	0.456	0	1	0	0	2	1300.64	426	436	TRUE
			rheA "ATP-dependent RNA helicase"	llmg_0369		61602	1	10	10	10	0.0088	0.269	AGAHIVVGTPGR	K	L	0.95	23.9	14.5	3.32	0	1	0	0	2	1134.64	118	129	TRUE
			rheA "ATP-dependent RNA helicase"	llmg_0369		61602	1	10	10	10	0.0088	0.269	DVLGQAQTGTGK	R	T	0.95	30.1	18.3	2.77	0	1	0	0	2	1174.61	40	51	TRUE
			rheA "ATP-dependent RNA helicase"	llmg_0369		61602	1	10	10	10	0.0088	0.269	FSELGLSEGIVK	K	T	0.95	60.9	15.8	2.19	0	1	0	0	2	1278.69	3	14	TRUE
			rheA "ATP-dependent RNA helicase"	llmg_0369		61602	1	10	10	10	0.0088	0.269	GLDVSGVTHVYNYDITQDQESYVHR	R	I	0.95	40.4	13.8	6.39	0	0	1	0	2	2895.36	302	326	TRUE
			rheA "ATP-dependent RNA helicase"	llmg_0369		61602	1	10	10	10	0.0088	0.269	INAENPAIQALVIAPTR	K	E	0.95	36	9.54	4.24	0	1	0	0	2	1791.01	63	79	TRUE
			rheA "ATP-dependent RNA helicase"	llmg_0369		61602	1	10	10	10	0.0088	0.269	LLDVERPELAIVFGR	R	T	0.95	36.8	12	2.35	0	0	1	0	2	1726.99	233	247	TRUE
			rheA "ATP-dependent RNA helicase"	llmg_0369		61602	1	10	10	10	0.0088	0.269	SVTFVSYNEMGYLR	R	A	0.95	45.3	14.6	5.89	0	1	0	0	2	1681.79	339	352	TRUE
			rheA "ATP-dependent RNA helicase"	llmg_0369		61602	1	10	10	10	0.0088	0.269	TAAFGLPTIEK	K	I	0.95	36.3	16.1	1.06	0	1	0	0	2	1147.64	52	62	TRUE
			rheA "ATP-dependent RNA helicase"	llmg_0369		61602	1	10	10	10	0.0088	0.269	TLTEIGYEQPTPIQEETIK	K	L	0.95	41.6	17.7	4.14	0	1	0	0	2	2190.12	15	33	TRUE
			rheA "ATP-dependent RNA helicase"	llmg_0369		61602	1	10	10	10	0.0088	0.269	VKDPDNQEEVK	R	I	0.95	27.7	14.3	0.456	0	1	0	0	2	1300.64	426	436	TRUE
			pepO2 "putative neutral endopeptidase O2"	llmg_1985		71867.9	1	6	6	6	0.00528	0.159	ANIPPTNLEEFYETFDVK	R	E	0.95	43.5	16.6	5.82	0	1	0	0	2	2127.03	594	611	TRUE
			pepO2 "putative neutral endopeptidase O2"	llmg_1985		71867.9	1	6	6	6	0.00528	0.159	FLSNVQEAR	R	S	0.95	27.3	18.4	1.32	0	1	0	0	2	1063.55	295	303	TRUE
			pepO2 "putative neutral endopeptidase O2"	llmg_1985		71867.9	1	6	6	6	0.00528	0.159	ISAFDELVLK	R	N	0.95	40.1	15.1	3.03	0	1	0	0	2	1134.64	29	38	TRUE
			pepO2 "putative neutral endopeptidase O2"	llmg_1985		71867.9	1	6	6	6	0.00528	0.159	LIVSENIADQGGITAALTAAKEEDDVDLK	K	A	0.95	40.6	15.7	5.32	0	0	1	0	2	2999.54	531	559	TRUE
			pepO2 "putative neutral endopeptidase O2"	llmg_1985		71867.9	1	6	6	6	0.00528	0.159	NLAHDLTELSK	K	N	0.95	40	15.8	3.96	0	1	0	0	2	1240.65	42	52	TRUE
			pepO2 "putative neutral endopeptidase O2"	llmg_1985		71867.9	1	6	6	6	0.00528	0.159	YAELYHPIATDSFVSEITNLNFK	K	S	0.95	31.8	17.6	1.74	0	0	1	0	2	2672.32	206	228	TRUE
			pepO2 "putative neutral endopeptidase O2"	llmg_1985		71867.9	1	6	6	6	0.00528	0.159	ANIPPTNLEEFYETFDVK	R	E	0.95	43.5	16.6	5.82	0	1	0	0	2	2127.03	594	611	TRUE
			pepO2 "putative neutral endopeptidase O2"	llmg_1985		71867.9	1	6	6	6	0.00528	0.159	FLSNVQEAR	R	S	0.95	27.3	18.4	1.32	0	1	0	0	2	1063.55	295	303	TRUE
			pepO2 "putative neutral endopeptidase O2"	llmg_1985		71867.9	1	6	6	6	0.00528	0.159	ISAFDELVLK	R	N	0.95	40.1	15.1	3.03	0	1	0	0	2	1134.64	29	38	TRUE
			pepO2 "putative neutral endopeptidase O2"	llmg_1985		71867.9	1	6	6	6	0.00528	0.159	LIVSENIADQGGITAALTAAKEEDDVDLK	K	A	0.95	40.6	15.7	5.32	0	0	1	0	2	2999.54	531	559	TRUE
			pepO2 "putative neutral endopeptidase O2"	llmg_1985		71867.9	1	6	6	6	0.00528	0.159	NLAHDLTELSK	K	N	0.95	40	15.8	3.96	0	1	0	0	2	1240.65	42	52	TRUE
			pepO2 "putative neutral endopeptidase O2"	llmg_1985		71867.9	1	6	6	6	0.00528	0.159	YAELYHPIATDSFVSEITNLNFK	K	S	0.95	31.8	17.6	1.74	0	0	1	0	2	2672.32	206	228	TRUE
			tig "trigger factor"	llmg_0519		46928.5	1	5	5	5	0.0044	0.148	EAAIEPVAQPK	K	I	0.95	29.7	14.1	1.54	0	1	0	0	2	1152.63	82	92	TRUE
			tig "trigger factor"	llmg_0519		46928.5	1	5	5	5	0.0044	0.148	EVTDEEVETR	K	L	0.95	36.4	10.8	2.51	0	1	0	0	2	1206.55	133	142	TRUE
			tig "trigger factor"	llmg_0519		46928.5	1	5	5	5	0.0044	0.148	GTLSFSIDQETIK	K	T	0.95	37.4	17.2	2.17	0	1	0	0	2	1438.74	13	25	TRUE
			tig "trigger factor"	llmg_0519		46928.5	1	5	5	5	0.0044	0.148	LTNAQNNLAELAVK	R	E	0.95	69.7	11.5	3.92	0	1	0	0	2	1498.82	143	156	TRUE
			tig "trigger factor"	llmg_0519		46928.5	1	5	5	5	0.0044	0.148	VTFPENYQAEDLAGK	K	E	0.95	64.3	16.2	1.54	0	1	0	0	2	1681.81	217	231	TRUE
			typA "GTP-binding protein TypA/BipA homolog"	llmg_2292		68236.6	1	5	5	5	0.0044	0.119	ALEQNLTPIVVVNK	K	I	0.95	31.1	10.4	0.244	0	1	0	0	2	1537.9	122	135	TRUE
			typA "GTP-binding protein TypA/BipA homolog"	llmg_2292		68236.6	1	5	5	5	0.0044	0.119	LFGFFGLDR	K	Q	0.95	43.2	13.4	3.25	0	1	0	0	2	1071.56	262	270	TRUE
			typA "GTP-binding protein TypA/BipA homolog"	llmg_2292		68236.6	1	5	5	5	0.0044	0.119	MVDGVVLVVDAYEGTMPQTR	K	F	0.95	21.7	16.7	4.11	0	1	0	0	2	2212.06	97	116	TRUE
			typA "GTP-binding protein TypA/BipA homolog"	llmg_2292		68236.6	1	5	5	5	0.0044	0.119	NTAVEYNGTR	K	I	0.95	28.2	14.3	3.23	0	1	0	0	2	1125.52	66	75	TRUE
			typA "GTP-binding protein TypA/BipA homolog"	llmg_2292		68236.6	1	5	5	5	0.0044	0.119	VQIDTPEEYQGSIIQALSER	R	K	0.95	80.8	16.8	9.01	0	1	0	0	2	2276.14	411	430	TRUE
			tig "trigger factor"	llmg_0519		46928.5	1	5	5	5	0.0044	0.148	EAAIEPVAQPK	K	I	0.95	29.7	14.1	1.54	0	1	0	0	2	1152.63	82	92	TRUE
			tig "trigger factor"	llmg_0519		46928.5	1	5	5	5	0.0044	0.148	EVTDEEVETR	K	L	0.95	36.4	10.8	2.51	0	1	0	0	2	1206.55	133	142	TRUE
			tig "trigger factor"	llmg_0519		46928.5	1	5	5	5	0.0044	0.148	GTLSFSIDQETIK	K	T	0.95	37.4	17.2	2.17	0	1	0	0	2	1438.74	13	25	TRUE
			tig "trigger factor"	llmg_0519		46928.5	1	5	5	5	0.0044	0.148	LTNAQNNLAELAVK	R	E	0.95	69.7	11.5	3.92	0	1	0	0	2	1498.82	143	156	TRUE
			tig "trigger factor"	llmg_0519		46928.5	1	5	5	5	0.0044	0.148	VTFPENYQAEDLAGK	K	E	0.95	64.3	16.2	1.54	0	1	0	0	2	1681.81	217	231	TRUE
			typA "GTP-binding protein TypA/BipA homolog"	llmg_2292		68236.6	1	5	5	5	0.0044	0.119	ALEQNLTPIVVVNK	K	I	0.95	31.1	10.4	0.244	0	1	0	0	2	1537.9	122	135	TRUE
			typA "GTP-binding protein TypA/BipA homolog"	llmg_2292		68236.6	1	5	5	5	0.0044	0.119	LFGFFGLDR	K	Q	0.95	43.2	13.4	3.25	0	1	0	0	2	1071.56	262	270	TRUE
			typA "GTP-binding protein TypA/BipA homolog"	llmg_2292		68236.6	1	5	5	5	0.0044	0.119	MVDGVVLVVDAYEGTMPQTR	K	F	0.95	21.7	16.7	4.11	0	1	0	0	2	2212.06	97	116	TRUE
			typA "GTP-binding protein TypA/BipA homolog"	llmg_2292		68236.6	1	5	5	5	0.0044	0.119	NTAVEYNGTR	K	I	0.95	28.2	14.3	3.23	0	1	0	0	2	1125.52	66	75	TRUE
			typA "GTP-binding protein TypA/BipA homolog"	llmg_2292		68236.6	1	5	5	5	0.0044	0.119	VQIDTPEEYQGSIIQALSER	R	K	0.95	80.8	16.8	9.01	0	1	0	0	2	2276.14	411	430	TRUE
			clpB "ATP-dependent Clp protease"	llmg_0986		97312.6	1	3	3	3	0.00264	0.0761	AIDLIDEASATIR	K	V	0.95	66.4	17.1	7.47	0	1	0	0	2	1387.74	392	404	TRUE
			clpB "ATP-dependent Clp protease"	llmg_0986		97312.6	1	3	3	3	0.00264	0.0761	LEEMEVELELSEEVK	R	V	0.95	50.7	15.6	1.41	0	1	0	0	2	1821.87	791	805	TRUE
			clpB "ATP-dependent Clp protease"	llmg_0986		97312.6	1	3	3	3	0.00264	0.0761	NTVLIMTSNVGSQYLLDNVGENGEISEETTENVMSQLR	K	A	0.95	75.3	12.6	4.27	0	0	1	0	2	4216.99	714	751	TRUE
			clpB "ATP-dependent Clp protease"	llmg_0986		97312.6	1	3	3	3	0.00264	0.0761	AIDLIDEASATIR	K	V	0.95	66.4	17.1	7.47	0	1	0	0	2	1387.74	392	404	TRUE
			clpB "ATP-dependent Clp protease"	llmg_0986		97312.6	1	3	3	3	0.00264	0.0761	LEEMEVELELSEEVK	R	V	0.95	50.7	15.6	1.41	0	1	0	0	2	1821.87	791	805	TRUE
			clpB "ATP-dependent Clp protease"	llmg_0986		97312.6	1	3	3	3	0.00264	0.0761	NTVLIMTSNVGSQYLLDNVGENGEISEETTENVMSQLR	K	A	0.95	75.3	12.6	4.27	0	0	1	0	2	4216.99	714	751	TRUE
			fabF "3-oxoacyl-[acyl-carrier-protein] synthase II"	llmg_1783		42470.2	1	2	3	3	0.00264	0.134	LALEEAGASPADVDYVNAHGTSTHANEETESK	K	A	0.95	64.4	14.6	2.35	0	0	1	1	2	3313.51	283	314	TRUE
			fabF "3-oxoacyl-[acyl-carrier-protein] synthase II"	llmg_1783		42470.2	1	2	3	3	0.00264	0.134	SGFVMGEGSGVLILESLEHAQAR	R	G	0.95	27.2	17.3	3.36	0	0	1	0	2	2403.2	227	249	TRUE
			ftsY "signal recognition particle-docking protein"	llmg_1744		51047.8	1	2	2	2	0.00176	0.0828	EIPDAPHETILALDATTGQNAIQQAK	R	E	0.95	24.8	15.3	1.48	0	0	1	0	2	2745.41	369	394	TRUE
			ftsY "signal recognition particle-docking protein"	llmg_1744		51047.8	1	2	2	2	0.00176	0.0828	GGIVLSIVQSLK	K	I	0.95	44.3	8.45	3.85	0	1	0	0	2	1213.75	416	427	TRUE
			fabF "3-oxoacyl-[acyl-carrier-protein] synthase II"	llmg_1783		42470.2	1	2	3	3	0.00264	0.134	LALEEAGASPADVDYVNAHGTSTHANEETESK	K	A	0.95	64.4	14.6	2.35	0	0	1	1	2	3313.51	283	314	TRUE
			fabF "3-oxoacyl-[acyl-carrier-protein] synthase II"	llmg_1783		42470.2	1	2	3	3	0.00264	0.134	SGFVMGEGSGVLILESLEHAQAR	R	G	0.95	27.2	17.3	3.36	0	0	1	0	2	2403.2	227	249	TRUE
			ftsY "signal recognition particle-docking protein"	llmg_1744		51047.8	1	2	2	2	0.00176	0.0828	EIPDAPHETILALDATTGQNAIQQAK	R	E	0.95	24.8	15.3	1.48	0	0	1	0	2	2745.41	369	394	TRUE
			ftsY "signal recognition particle-docking protein"	llmg_1744		51047.8	1	2	2	2	0.00176	0.0828	GGIVLSIVQSLK	K	I	0.95	44.3	8.45	3.85	0	1	0	0	2	1213.75	416	427	TRUE
499	0.0019	2.78	dnaK "chaperone protein dnaK"	llmg_1574		64931.6	1	60	84	257	0.174	0.86	AEDAKEELK	K	K	0.95	47.7	17.7	0.337	0	1	0	0	2	1032.52	535	543	TRUE
			dnaK "chaperone protein dnaK"	llmg_1574		64931.6	1	60	84	257	0.174	0.86	AKDLGTQKEQTIVIK	K	S	0.95	0	0	4.92	0	1	0	0	2	1671.96	458	472	TRUE
			dnaK "chaperone protein dnaK"	llmg_1574		64931.6	1	60	84	257	0.174	0.86	AKFDELTHDLVEATR	R	Q	0.95	102	16.3	7.46	0	4	8	0	2	1744.89	273	287	TRUE
			dnaK "chaperone protein dnaK"	llmg_1574		64931.6	1	60	84	257	0.174	0.86	AKSEALSEIAQNLAVK	K	L	0.95	47.4	11.5	4.05	0	1	0	0	2	1671.93	556	571	TRUE
			dnaK "chaperone protein dnaK"	llmg_1574		64931.6	1	60	84	257	0.174	0.86	ALEGEDIDDIK	K	A	0.95	52.4	14.5	2	0	4	0	0	2	1217.59	545	555	TRUE
			dnaK "chaperone protein dnaK"	llmg_1574		64931.6	1	60	84	257	0.174	0.86	ALEGEDIDDIKAK	K	S	0.95	72.6	16.1	4.39	0	2	2	0	2	1416.72	545	557	TRUE
			dnaK "chaperone protein dnaK"	llmg_1574		64931.6	1	60	84	257	0.174	0.86	ATAESYLGEK	K	V	0.95	47.5	14.8	3.12	0	3	0	0	2	1068.52	99	108	TRUE
			dnaK "chaperone protein dnaK"	llmg_1574		64931.6	1	60	84	257	0.174	0.86	ATAESYLGEKVEK	K	A	0.95	54.2	15.1	1.4	0	1	0	0	2	1424.73	99	111	TRUE
			dnaK "chaperone protein dnaK"	llmg_1574		64931.6	1	60	84	257	0.174	0.86	AVITVPAYFNDAQR	K	Q	0.95	41.4	16.6	2.38	0	0	1	0	2	1564.81	112	125	TRUE
			dnaK "chaperone protein dnaK"	llmg_1574		64931.6	1	60	84	257	0.174	0.86	DAEANADADAK	K	R	0.95	72.1	7.78	1.55	0	4	0	0	2	1090.47	488	498	TRUE
			dnaK "chaperone protein dnaK"	llmg_1574		64931.6	1	60	84	257	0.174	0.86	DAEANADADAKR	K	K	0.95	44	13.8	1.46	0	2	0	0	2	1246.57	488	499	TRUE
			dnaK "chaperone protein dnaK"	llmg_1574		64931.6	1	60	84	257	0.174	0.86	DANTFDGDFEESK	K	-	0.95	47.1	8.45	3.17	0	2	0	0	2	1474.6	595	607	TRUE
			dnaK "chaperone protein dnaK"	llmg_1574		64931.6	1	60	84	257	0.174	0.86	DLEGKVEEAEVK	K	K	0.95	61.7	19	2.12	0	3	0	0	2	1345.69	522	533	TRUE
			dnaK "chaperone protein dnaK"	llmg_1574		64931.6	1	60	84	257	0.174	0.86	DLGTQKEQTIVIK	K	S	0.95	28.5	10.8	1.96	0	2	0	0	2	1472.83	460	472	TRUE
			dnaK "chaperone protein dnaK"	llmg_1574		64931.6	1	60	84	257	0.174	0.86	DLSGVTTTQISLPFITAGAAGPLHLEMALTR	K	A	0.95	81.1	10.8	5.02	0	1	7	0	2	3181.69	242	272	TRUE
			dnaK "chaperone protein dnaK"	llmg_1574		64931.6	1	60	84	257	0.174	0.86	DVVLLDVTPLSLGIETMGGVFTK	K	L	0.95	125	12.6	9.74	0	9	5	0	2	2420.3	358	380	TRUE
			dnaK "chaperone protein dnaK"	llmg_1574		64931.6	1	60	84	257	0.174	0.86	EEVDTRNEADALVFQTEK	K	T	0.95	44.3	17.6	4	0	1	1	0	2	2094	501	518	TRUE
			dnaK "chaperone protein dnaK"	llmg_1574		64931.6	1	60	84	257	0.174	0.86	EQTIVIK	K	S	0.95	33.8	17.5	0.638	0	1	0	0	2	830.499	466	472	TRUE
			dnaK "chaperone protein dnaK"	llmg_1574		64931.6	1	60	84	257	0.174	0.86	EYTPQEISAMILQNLK	K	A	0.95	66.3	15.7	3.92	0	9	4	0	2	1877.97	83	98	TRUE
			dnaK "chaperone protein dnaK"	llmg_1574		64931.6	1	60	84	257	0.174	0.86	FDELTHDLVEATR	K	Q	0.95	79.3	15.8	5.7	0	2	1	0	2	1545.76	275	287	TRUE
			dnaK "chaperone protein dnaK"	llmg_1574		64931.6	1	60	84	257	0.174	0.86	FQLTDIPAAPR	R	G	0.95	52.7	15.1	3.21	0	7	0	0	2	1228.67	427	437	TRUE
			dnaK "chaperone protein dnaK"	llmg_1574		64931.6	1	60	84	257	0.174	0.86	GIPQIEVTFDIDK	R	N	0.95	73	15.8	2.48	0	1	0	0	2	1474.78	438	450	TRUE
			dnaK "chaperone protein dnaK"	llmg_1574		64931.6	1	60	84	257	0.174	0.86	GIPQIEVTFDIDKNGIVSVK	R	A	0.95	74.3	10	7.15	0	4	1	0	2	2172.19	438	457	TRUE
			dnaK "chaperone protein dnaK"	llmg_1574		64931.6	1	60	84	257	0.174	0.86	IAGLEVER	K	I	0.95	61.7	14	1.6	0	4	0	0	2	886.5	134	141	TRUE
			dnaK "chaperone protein dnaK"	llmg_1574		64931.6	1	60	84	257	0.174	0.86	IIDWMVAEFK	K	K	0.95	54.2	15.7	2.74	0	3	0	0	2	1267.64	206	215	TRUE
			dnaK "chaperone protein dnaK"	llmg_1574		64931.6	1	60	84	257	0.174	0.86	IIDWMVAEFKK	K	E	0.95	22.9	14.8	2.51	0	1	0	0	2	1395.73	206	216	TRUE
			dnaK "chaperone protein dnaK"	llmg_1574		64931.6	1	60	84	257	0.174	0.86	IIGIDLGTTNSAVAVLEGTESK	K	I	0.95	108	14.1	9.8	0	10	5	0	2	2188.17	4	25	TRUE
			dnaK "chaperone protein dnaK"	llmg_1574		64931.6	1	60	84	257	0.174	0.86	IIPNPEGNR	K	T	0.95	35.6	15.3	0.143	0	1	0	0	2	1009.54	26	34	TRUE
			dnaK "chaperone protein dnaK"	llmg_1574		64931.6	1	60	84	257	0.174	0.86	IPAVVELVR	R	H	0.95	63.2	6.02	4.57	0	12	0	0	2	995.625	316	324	TRUE
			dnaK "chaperone protein dnaK"	llmg_1574		64931.6	1	60	84	257	0.174	0.86	IVNEPTAAALAYGLDK	R	T	0.95	99.8	16	9.03	0	5	2	0	2	1645.88	142	157	TRUE
			dnaK "chaperone protein dnaK"	llmg_1574		64931.6	1	60	84	257	0.174	0.86	IVNEPTAAALAYGLDKTDKDEK	R	I	0.95	0	0	7.62	0	2	0	0	2	2362.21	142	163	TRUE
			dnaK "chaperone protein dnaK"	llmg_1574		64931.6	1	60	84	257	0.174	0.86	KALEGEDIDDIKAK	K	S	0.95	0	0	3.7	0	1	0	0	2	1544.82	544	557	TRUE
			dnaK "chaperone protein dnaK"	llmg_1574		64931.6	1	60	84	257	0.174	0.86	KDLSGVTTTQISLPFITAGAAGPLHLEMALTR	K	A	0.95	135	11.8	10.9	0	0	3	1	2	3325.78	241	272	TRUE
			dnaK "chaperone protein dnaK"	llmg_1574		64931.6	1	60	84	257	0.174	0.86	KEEVDTRNEADALVFQTEK	R	T	0.95	0	0	3.85	0	0	1	0	2	2222.09	500	518	TRUE
			dnaK "chaperone protein dnaK"	llmg_1574		64931.6	1	60	84	257	0.174	0.86	KENGIDLGQDK	K	M	0.95	66.4	15.1	2.14	0	3	1	0	2	1217.6	216	226	TRUE
			dnaK "chaperone protein dnaK"	llmg_1574		64931.6	1	60	84	257	0.174	0.86	LGGDDFDQK	K	I	0.95	54.9	12.6	1.92	0	5	0	0	2	994.448	197	205	TRUE
			dnaK "chaperone protein dnaK"	llmg_1574		64931.6	1	60	84	257	0.174	0.86	LYEQANAAQGEASEATDAQEGPK	K	D	0.95	119	13.8	11.8	0	9	2	0	2	2378.07	572	594	TRUE
			dnaK "chaperone protein dnaK"	llmg_1574		64931.6	1	60	84	257	0.174	0.86	LYEQANAAQGEASEATDAQEGPKDANTFDGDFEESK	K	-	0.95	113	7.78	7	0	0	2	1	2	3833.65	572	607	TRUE
			dnaK "chaperone protein dnaK"	llmg_1574		64931.6	1	60	84	257	0.174	0.86	MMKDAEANADADAK	K	R	0.95	55.3	10	2.74	0	3	2	0	2	1496.64	485	498	TRUE
			dnaK "chaperone protein dnaK"	llmg_1574		64931.6	1	60	84	257	0.174	0.86	NEADALVFQTEK	R	T	0.95	89.1	15.9	3.7	0	7	0	0	2	1364.67	507	518	TRUE
			dnaK "chaperone protein dnaK"	llmg_1574		64931.6	1	60	84	257	0.174	0.86	NGEIIVGDAAK	K	R	0.95	85.4	15.4	3.89	0	5	0	0	2	1087.56	44	54	TRUE
			dnaK "chaperone protein dnaK"	llmg_1574		64931.6	1	60	84	257	0.174	0.86	NGEIIVGDAAKR	K	Q	0.95	24.8	15.4	2.54	0	1	0	0	2	1243.66	44	55	TRUE
			dnaK "chaperone protein dnaK"	llmg_1574		64931.6	1	60	84	257	0.174	0.86	NTTIPTSK	R	S	0.95	26.5	18.1	0.0862	0	1	0	0	2	861.468	385	392	TRUE
			dnaK "chaperone protein dnaK"	llmg_1574		64931.6	1	60	84	257	0.174	0.86	QALSDAGLSTSDIDEVLLVGGSTR	R	I	0.95	115	15.9	5.64	0	7	1	0	2	2404.22	292	315	TRUE
			dnaK "chaperone protein dnaK"	llmg_1574		64931.6	1	60	84	257	0.174	0.86	QAVTNPETIISIK	R	S	0.95	61.6	12.3	2.64	0	6	0	0	2	1413.8	56	68	TRUE
			dnaK "chaperone protein dnaK"	llmg_1574		64931.6	1	60	84	257	0.174	0.86	RKEEVDTRNEADALVFQTEK	K	T	0.95	0	0	4.57	0	0	2	0	2	2378.2	499	518	TRUE
			dnaK "chaperone protein dnaK"	llmg_1574		64931.6	1	60	84	257	0.174	0.86	RQAVTNPETIISIK	K	S	0.95	67.9	11.5	2.96	0	2	2	0	2	1569.9	55	68	TRUE
			dnaK "chaperone protein dnaK"	llmg_1574		64931.6	1	60	84	257	0.174	0.86	SEALSEIAQNLAVK	K	L	0.95	89.9	17.1	3.8	0	3	1	0	2	1472.8	558	571	TRUE
			dnaK "chaperone protein dnaK"	llmg_1574		64931.6	1	60	84	257	0.174	0.86	SKIIGIDLGTTNSAVAVLEGTESK	M	I	0.95	71.8	12.3	0	0	1	0	0	2	2403.3	2	25	TRUE
			dnaK "chaperone protein dnaK"	llmg_1574		64931.6	1	60	84	257	0.174	0.86	SNSGLSDEEIDK	K	M	0.95	70.6	13	3.96	0	6	0	0	2	1293.58	473	484	TRUE
			dnaK "chaperone protein dnaK"	llmg_1574		64931.6	1	60	84	257	0.174	0.86	SNSGLSDEEIDKMMK	K	D	0.95	47.5	12.3	4.92	0	3	1	0	2	1715.75	473	487	TRUE
			dnaK "chaperone protein dnaK"	llmg_1574		64931.6	1	60	84	257	0.174	0.86	SQVFSTAADNQPAVDIHVLQGERPMAADNK	K	T	0.95	80.2	16.2	4.14	0	1	4	2	2	3225.56	393	422	TRUE
			dnaK "chaperone protein dnaK"	llmg_1574		64931.6	1	60	84	257	0.174	0.86	SVNPDEVVAMGAAIQGGVITGDVK	K	D	0.95	90.4	16.1	10.1	0	7	5	0	2	2343.19	334	357	TRUE
			dnaK "chaperone protein dnaK"	llmg_1574		64931.6	1	60	84	257	0.174	0.86	SVNPDEVVAMGAAIQGGVITGDVKDVVLLDVTPLSLGIETMGGVFTK	K	L	0.95	44.2	7.78	0.678	0	0	0	1	2	4744.47	334	380	TRUE
			dnaK "chaperone protein dnaK"	llmg_1574		64931.6	1	60	84	257	0.174	0.86	TLKDLEGK	K	V	0.95	33.7	17.8	0.62	0	2	0	0	2	903.515	519	526	TRUE
			dnaK "chaperone protein dnaK"	llmg_1574		64931.6	1	60	84	257	0.174	0.86	TLKDLEGKVEEAEVK	K	K	0.95	0	0	3.68	0	1	0	0	2	1687.91	519	533	TRUE
			dnaK "chaperone protein dnaK"	llmg_1574		64931.6	1	60	84	257	0.174	0.86	TLKDLEGKVEEAEVKK	K	A	0.95	0	0	5.8	0	1	0	0	2	1816.01	519	534	TRUE
			dnaK "chaperone protein dnaK"	llmg_1574		64931.6	1	60	84	257	0.174	0.86	TTPSVVAFKNGEIIVGDAAK	R	R	0.95	74	15.6	4.8	0	2	2	0	2	2018.08	35	54	TRUE
			dnaK "chaperone protein dnaK"	llmg_1574		64931.6	1	60	84	257	0.174	0.86	VEEAEVK	K	K	0.95	35.9	16.6	-0.322	0	1	0	0	2	803.415	527	533	TRUE
			dnaK "chaperone protein dnaK"	llmg_1574		64931.6	1	60	84	257	0.174	0.86	VSANGKEYTPQEISAMILQNLK	K	A	0.95	49.9	18.4	8.37	0	1	4	0	2	2451.24	77	98	TRUE
			ptsI "phosphoenolpyruvate-protein phosphotransferase"	llmg_0127		62560.3	1	27	35	50	0.0339	0.666	ASVHGQLR	R	I	0.95	25.8	10.4	0.77	0	1	0	0	2	867.48	384	391	TRUE
			ptsI "phosphoenolpyruvate-protein phosphotransferase"	llmg_0127		62560.3	1	27	35	50	0.0339	0.666	AVLEGMNGKPVVVR	K	T	0.95	45.3	13.4	3.68	0	2	1	0	2	1485.81	321	334	TRUE
			ptsI "phosphoenolpyruvate-protein phosphotransferase"	llmg_0127		62560.3	1	27	35	50	0.0339	0.666	AVTTLGEEAASVFDAHMMVLADPDMTAQIK	K	A	0.95	70.7	16.6	4.11	0	0	3	0	2	3194.51	62	91	TRUE
			ptsI "phosphoenolpyruvate-protein phosphotransferase"	llmg_0127		62560.3	1	27	35	50	0.0339	0.666	AYLLVQPDLSFETK	K	T	0.95	79.5	15.8	5.28	0	2	0	0	2	1623.86	19	32	TRUE
			ptsI "phosphoenolpyruvate-protein phosphotransferase"	llmg_0127		62560.3	1	27	35	50	0.0339	0.666	DAETVTADGR	K	H	0.95	35.4	12	0.699	0	1	0	0	2	1034.48	260	269	TRUE
[truncated: 1,508 more rows]

## Sheet: 6. SP_PS1_StSUT
Spot ID number: the number corresponds to number assaigned to the protein spot in 2D gels by the Decyder software.
[truncated: 2,257 more rows]

[truncated: 4 more sheets: 7. T_OpuA, 8. T_PS1delta9, 9. T_StSUT1, 10. COG & KEGG_annotations]
