# Supplementary material for: The Response of Lactococcus lactis to Membrane Protein Production
Source: PLoS One. 2011 Aug 31;6(8):e24060. doi: 10.1371/journal.pone.0024060 (PMC3164122; doi:10.1371/journal.pone.0024060)
Supplement: Table S3 — Oligonucleotides used in this study. (XLSX) [file pone.0024060.s006.xlsx]

## Sheet: Sheet1
Oligonucleotides used in this study
Name	Nucleotide sequence 5'→ 3'
For Site-Directed Mutagenesis
H223A-FWD	CTTTGTTTCTGCTGATTTGAACGAAG
H223A-REV	ATAATTGTTTTTTGAAATTTTGCTTG
AAstop_FWD	TAAGCAGTAAAAATAAAAATTGAACATTTAAC
AAstop_REV	GGTGAGTGCCTCCTTATAATTTA
ABCstop_FWD	TAAATTGATTTAGCTATTGGACAAGTACC
ABCstop_Rev	TTATTCTCCTCCTCTTTTTCAATCTC
ABC(1344)stop_FWD	GGTATTACAGGTGCTTTAACTGCTG
ABC(1344)stop_REV	GTTTTACAATACCGTTCCTGATTTTTG
For RT-qPCR
opuAA_FWD	TGGTGGGATGCAACAACGGG
opuAA_REV	CGAATCAAAGGGTCAAGAGC
opuABC_FWD	ATGGTTTCTGCTTGGTTACC
opuABC_REV	ATAACTTGGAACAACAAACC
cesSR_FWD	GGATAGACTTGACGGTATTGG
cesSR_REV	TTTTGCTCCTGCAGCCAGAGC
dnaK_FWD	ACCAACTGCCGCAGCTCTTGC
dnaK_REV	ACACCGTCGCCAAGTTCAAGG
bcaP_FWD	GAATGGTCCTTGCAGGTTCG
bcaP_REV	ATGGCTAAGGTCCACACACC
PS1Δ9_FWD	TGGTGGTCGTGGCTACC
PS1Δ9_REV	AGTGCAGGGCTCTCTGG
stsut1_FWD	GGCTCTTCAGCTCTCTTTGC
stsut1_REV	CTGTAGTAGCCGACAACTGG
